# Supplementary material for: Urine based near-infrared spectroscopy analysis reveals a noninvasive and convenient diagnosis method for cancers: a pilot study
Source: PeerJ. 2023 Aug 31;11:e15895. doi: 10.7717/peerj.15895 (PMC10475272; doi:10.7717/peerj.15895)
Supplement: Supplemental Information 4 [file peerj-11-15895-s004.csv]

No	Sample	Sex	Age	Class2	Class3	W3999.639893	W4003.496826	W4007.353759	W4011.210693	W4015.067626	W4018.92456	W4022.781493	W4026.638427	W4030.49536	W4034.352294	W4038.209227	W4042.06616	W4045.923094	W4049.780027	W4053.636961	W4057.493894	W4061.350828	W4065.207761	W4069.064694	W4072.921628	W4076.778561	W4080.635495	W4084.492428	W4088.349362	W4092.206295	W4096.063228	W4099.920162	W4103.777095	W4107.634029	W4111.490962	W4115.347896	W4119.204829	W4123.061763	W4126.918696	W4130.775629	W4134.632563	W4138.489496	W4142.34643	W4146.203363	W4150.060297	W4153.91723	W4157.774163	W4161.631097	W4165.48803
1	25-4.spa	M	78	Bladder cancer	Cancer	3.113744736	3.114962578	3.114231825	3.11745882	3.122390747	3.122941494	3.125660419	3.127525091	3.132636309	3.135619402	3.138581514	3.136054277	3.137997627	3.143816233	3.146898985	3.147835255	3.149954557	3.152755022	3.154857635	3.155532122	3.15653491	3.157422781	3.159626484	3.160581589	3.16432476	3.16594696	3.167164564	3.165971994	3.167627096	3.171052694	3.173118114	3.17417264	3.175293446	3.176671505	3.177694082	3.177794933	3.179421663	3.181230068	3.182788372	3.183742762	3.18524909	3.186196566	3.187608004	3.188775063
2	458-4.spa	M	84	Bladder cancer	Cancer	3.193437576	3.194727659	3.192943811	3.195914984	3.201281071	3.202038288	3.204188585	3.206114292	3.211999178	3.214789152	3.217432737	3.214939356	3.217024803	3.222777367	3.225613356	3.226711988	3.228924036	3.231737614	3.234033346	3.23508954	3.235620499	3.236238718	3.238515615	3.239455462	3.24334693	3.245144606	3.246600628	3.245019197	3.246948004	3.25071454	3.252465963	3.253309488	3.254811764	3.255969286	3.256512403	3.256679535	3.258607149	3.260346651	3.26176548	3.262606859	3.263954639	3.265039921	3.266762972	3.267962456
3	218-4.spa	F	52	Breast cancer	Cancer	3.071287155	3.072406292	3.071842909	3.075140476	3.079877615	3.080222607	3.082931042	3.084768534	3.089740515	3.092665195	3.095893383	3.093362808	3.095416784	3.101103067	3.103979111	3.104930878	3.106916904	3.109948158	3.111872196	3.112388611	3.113126516	3.114448547	3.116790771	3.117857933	3.121582985	3.123184443	3.124324322	3.122764349	3.124874115	3.128320456	3.130157471	3.131177902	3.13237834	3.133752823	3.134580612	3.134836197	3.13647747	3.138246536	3.140323162	3.141022205	3.141989231	3.142757893	3.144531965	3.145811081
4	291-4.spa	F	56	Breast cancer	Cancer	3.177240133	3.178616762	3.177448988	3.181126118	3.186378956	3.186599016	3.189119577	3.191256285	3.196285963	3.198759317	3.202028513	3.199477911	3.201279163	3.20719862	3.210239649	3.21094203	3.212699413	3.215657234	3.217841625	3.218764305	3.219895124	3.220944166	3.223090649	3.22424078	3.227541924	3.228932619	3.230387211	3.229101181	3.231169939	3.234541416	3.236059427	3.237233877	3.238525629	3.239775181	3.240723372	3.240968943	3.242436409	3.243923426	3.245883465	3.246826172	3.248174667	3.249173164	3.250702858	3.252077103
5	394-4.spa	F	28	Breast cancer	Cancer	3.069194078	3.070544958	3.069421291	3.07315731	3.078140497	3.07856822	3.080984116	3.082883358	3.087963104	3.09093833	3.094028234	3.091815233	3.093530178	3.099162579	3.102342606	3.103240013	3.104985714	3.107703924	3.110003948	3.110916138	3.111606359	3.112807512	3.11515069	3.116158485	3.119720221	3.121231318	3.122478962	3.120981693	3.122930765	3.126592398	3.128611326	3.129590273	3.130703688	3.131649017	3.132468224	3.133057117	3.134626865	3.136646271	3.138424397	3.13927865	3.140299082	3.140870094	3.142424822	3.143736839
6	446-4.spa	F	56	Breast cancer	Cancer	3.485577345	3.486562014	3.485191584	3.488166332	3.493382215	3.494028807	3.496731281	3.498735428	3.504317522	3.507222176	3.509363413	3.506951809	3.509614944	3.516137123	3.518961668	3.519582748	3.521654367	3.524718046	3.526656151	3.52759409	3.527998924	3.5288589	3.530961275	3.532400131	3.536289215	3.538523674	3.539837599	3.538535833	3.540512562	3.543818951	3.546078205	3.546978235	3.54744339	3.548531771	3.549516439	3.54997468	3.552343845	3.553419352	3.554820061	3.556716442	3.557687759	3.558580399	3.560938835	3.562026262
7	499-4.spa	F	56	Breast cancer	Cancer	3.066803217	3.067724228	3.066402674	3.070014477	3.075390577	3.07595706	3.07846427	3.080174208	3.08522439	3.087768316	3.090876818	3.088462591	3.090368986	3.096499681	3.099885464	3.100767374	3.102428913	3.105238199	3.107178926	3.107703447	3.108507872	3.109739065	3.111974001	3.112958431	3.116415739	3.118410826	3.119926214	3.11862278	3.120390415	3.123831034	3.125406265	3.126432419	3.127785683	3.128767252	3.129623652	3.130207539	3.13164711	3.133444786	3.135389805	3.136240721	3.137275457	3.138296366	3.139943123	3.141236782
8	722-4.spa	F	63	Breast cancer	Cancer	3.206385612	3.207464695	3.20643425	3.209919691	3.21518445	3.215799809	3.218374729	3.220147133	3.225337744	3.228050709	3.23110342	3.228616476	3.230341434	3.235988379	3.239283562	3.240575075	3.242445946	3.244864464	3.247340202	3.248529911	3.249173403	3.249223948	3.251527071	3.253150225	3.256950855	3.258899689	3.260002136	3.257972717	3.25970912	3.263457775	3.265540838	3.266576767	3.267117739	3.268172741	3.269388676	3.27025342	3.271896839	3.273362398	3.274713755	3.275504589	3.277176142	3.278719902	3.280072689	3.281204939
9	764-4.spa	F	43	Breast cancer	Cancer	3.090606689	3.092046499	3.09093833	3.094397545	3.099552393	3.100426912	3.102855682	3.104585409	3.109604597	3.112300158	3.115453005	3.112975836	3.11508441	3.120754242	3.123531103	3.124670982	3.126622438	3.129326105	3.131376028	3.132264614	3.132787704	3.134044409	3.136358976	3.137200832	3.140608549	3.14269805	3.144293308	3.142833233	3.144743919	3.148274899	3.149992943	3.150711536	3.15205121	3.153352499	3.153921366	3.154010296	3.156058788	3.157995224	3.159789085	3.160417557	3.161322832	3.162279606	3.164341927	3.165371656
10	830-4.spa	F	49	Breast cancer	Cancer	3.222882509	3.22434926	3.223110914	3.226545572	3.231552601	3.232156515	3.234848022	3.236479282	3.241597176	3.244305134	3.247548819	3.244909048	3.246786833	3.252654552	3.256063461	3.256627321	3.25799489	3.261018515	3.263673306	3.264188766	3.264710188	3.265968084	3.268648148	3.269630671	3.272863865	3.274786234	3.27588892	3.2743361	3.276344538	3.28001523	3.282194614	3.283789396	3.284960985	3.285691977	3.286405802	3.286701918	3.28894043	3.290331125	3.291443586	3.292701006	3.294634581	3.295281649	3.296572924	3.297981501
11	858-4.spa	F	67	Breast cancer	Cancer	3.085991383	3.087354422	3.086154699	3.08924365	3.094034433	3.094946623	3.097573996	3.099359989	3.104198694	3.107167482	3.110572338	3.108207941	3.110100746	3.115859985	3.118937969	3.119752645	3.121445179	3.124197006	3.126425028	3.127446651	3.128367424	3.129098654	3.131397247	3.132350922	3.13565588	3.137569666	3.138869286	3.137017488	3.138640404	3.142303944	3.144605637	3.14559865	3.14683485	3.148319483	3.149378538	3.149552345	3.151178837	3.152810574	3.154595137	3.155224562	3.156414986	3.157357454	3.159021378	3.160089254
12	862-4.spa	F	60	Breast cancer	Cancer	3.074187279	3.075461626	3.074557543	3.077870369	3.082950592	3.083263636	3.085737228	3.087562084	3.092646599	3.095349312	3.098609447	3.096513987	3.098608255	3.104121447	3.107135773	3.108116388	3.109843969	3.112648487	3.115221024	3.116158724	3.116864443	3.117497444	3.119741917	3.12087965	3.124887705	3.126694918	3.127664089	3.125737906	3.12755084	3.131398916	3.133424044	3.134381056	3.135739803	3.136837006	3.13739562	3.137768984	3.139465809	3.140971184	3.142790556	3.143605709	3.145041466	3.145788193	3.14714241	3.148405313
13	52-4.spa	F	40	Cervical cancer	Cancer	3.039875746	3.040952206	3.039896727	3.043262243	3.048620701	3.049410105	3.052042961	3.054108143	3.059110165	3.061641216	3.0645926	3.062273741	3.063993216	3.069641113	3.072803974	3.073935986	3.075603008	3.078530073	3.080858946	3.081735611	3.082283735	3.083442926	3.085918188	3.087081909	3.09043169	3.092133522	3.093273163	3.091551781	3.093386412	3.097122669	3.099042654	3.100126266	3.101480961	3.102579832	3.103439093	3.103625536	3.105484486	3.106845617	3.108299971	3.10935235	3.110677481	3.111770391	3.113409996	3.114781141
14	58-4.spa	F	32	Cervical cancer	Cancer	3.12995553	3.131237268	3.129983664	3.133106709	3.13846302	3.139119625	3.141729593	3.143650055	3.148605347	3.151346445	3.154632807	3.152457952	3.154099226	3.159904242	3.16302228	3.163712978	3.165558338	3.168355703	3.17027545	3.171368122	3.172131062	3.17321682	3.175729752	3.176930666	3.180188417	3.181881428	3.183205843	3.181819439	3.183429718	3.187014341	3.188852072	3.18976593	3.191278458	3.192570448	3.193363667	3.193722248	3.195614815	3.196880341	3.198719978	3.199707031	3.200876951	3.201972246	3.203621387	3.204891205
15	60-4.spa	F	47	Cervical cancer	Cancer	3.036161184	3.037246227	3.036072493	3.039073229	3.044291258	3.045010805	3.04757452	3.04933691	3.05465889	3.057423115	3.060496807	3.058041573	3.059837103	3.065706968	3.068849564	3.069528103	3.071372032	3.074545383	3.076941729	3.07745266	3.078114748	3.079236746	3.08155036	3.082442999	3.085851669	3.087907076	3.089321613	3.088092566	3.089724779	3.09307909	3.094975233	3.095787764	3.097157001	3.098359108	3.098919392	3.099367142	3.101103306	3.102916002	3.104608536	3.105329514	3.106889248	3.107692957	3.109224558	3.11058259
16	289-4.spa	F	55	Cervical cancer	Cancer	3.043325663	3.044694662	3.04360795	3.046505928	3.051513195	3.052277803	3.054812193	3.056833506	3.062097549	3.064964294	3.067898989	3.065366745	3.067325592	3.073196888	3.076107502	3.076847076	3.078597307	3.081495523	3.08369565	3.08472681	3.085627556	3.086208582	3.088282824	3.089578152	3.093185902	3.094887972	3.096190453	3.094855785	3.096795082	3.100492001	3.102231264	3.103022575	3.104281187	3.105371714	3.106064796	3.106501102	3.108351946	3.110004187	3.11149931	3.11263895	3.114089489	3.114913464	3.116665125	3.117563248
17	293-4.spa	F	46	Cervical cancer	Cancer	3.0695467	3.070664644	3.069308758	3.072647572	3.0776577	3.078070402	3.081023216	3.083213806	3.087571383	3.090224743	3.093751192	3.091464758	3.093556404	3.099529505	3.102406025	3.103197098	3.105449915	3.10808444	3.110213041	3.111223221	3.111679316	3.112726212	3.115378857	3.116349459	3.119553804	3.121052027	3.122370005	3.120798588	3.122699738	3.126639843	3.12867403	3.129436731	3.130775928	3.132071733	3.132513046	3.13279891	3.134777069	3.136402607	3.138258934	3.139193535	3.140530348	3.141463995	3.142874002	3.143764257
18	396-4..spa	F	71	Cervical cancer	Cancer	3.052278996	3.053251505	3.052070379	3.055683136	3.060845613	3.06135869	3.063836575	3.065827608	3.070683479	3.073451042	3.076757908	3.07430315	3.075873375	3.08171463	3.084632635	3.085502863	3.087534666	3.09045434	3.092455387	3.093153954	3.093862772	3.095252275	3.098026752	3.098938942	3.102322817	3.103829145	3.105191231	3.103853703	3.105690479	3.109282255	3.111202478	3.11232233	3.113713026	3.114727497	3.115352392	3.115484953	3.117104769	3.119040251	3.120776176	3.121833324	3.123039007	3.123919487	3.125480175	3.126645803
19	415-4.spa	F	53	Cervical cancer	Cancer	3.385034084	3.386845112	3.385438204	3.388953447	3.394460678	3.394447327	3.396964312	3.399922848	3.405375719	3.408555269	3.411288738	3.408592463	3.410344362	3.416537762	3.420071602	3.420418262	3.422553778	3.425584316	3.427819967	3.42907238	3.429641008	3.430145502	3.432753086	3.434226751	3.436965704	3.438218594	3.439166546	3.438319445	3.440667868	3.443992615	3.445940018	3.446684599	3.447846651	3.449194193	3.450474501	3.451295614	3.453158379	3.45395565	3.456017733	3.456991196	3.458084822	3.459150314	3.461029291	3.462039232
20	481-4.spa	F	64	Cervical cancer	Cancer	3.043392658	3.044876575	3.043674707	3.047004938	3.05222249	3.05279541	3.055627108	3.057506323	3.062365055	3.064875841	3.068260431	3.065844536	3.067113638	3.07308054	3.076494694	3.077330589	3.0790205	3.081984282	3.084112883	3.084945679	3.085661888	3.086677551	3.089026451	3.090532064	3.093877077	3.095286846	3.096616268	3.095235109	3.097018957	3.100685596	3.10275054	3.103654861	3.105011463	3.106287241	3.106791496	3.106889009	3.108450413	3.110194445	3.112085581	3.113298178	3.114478827	3.115163803	3.116761923	3.118000031
21	490-4.spa	F	57	Cervical cancer	Cancer	3.186621428	3.187746525	3.186306953	3.189490795	3.194628477	3.195385218	3.197984695	3.199824095	3.204712629	3.20723772	3.210674524	3.208441019	3.210027695	3.216008902	3.219408751	3.220127106	3.22176981	3.224783659	3.227253199	3.228211164	3.228863955	3.230134249	3.232625008	3.233243704	3.236412525	3.238515377	3.239788771	3.238154888	3.240101814	3.243755817	3.24556303	3.246457577	3.247793436	3.248982906	3.249592304	3.250162363	3.251874685	3.253627062	3.255437374	3.256434917	3.25764966	3.258947849	3.260520935	3.261540651
22	718-4.spa	F	38	Cervical cancer	Cancer	3.038462877	3.039640665	3.038523197	3.041753531	3.046983242	3.047632456	3.050057411	3.052020788	3.05705595	3.059758902	3.062927723	3.060697079	3.062257767	3.068080187	3.071537495	3.072467327	3.074309587	3.077364922	3.079300165	3.079778433	3.080460787	3.081657887	3.084223509	3.085253716	3.088741779	3.090615749	3.09183836	3.090393305	3.092198372	3.095546722	3.09740591	3.098586082	3.100101233	3.101360559	3.102018118	3.102195978	3.103666306	3.105264664	3.107199669	3.108417988	3.109460831	3.110286713	3.112038136	3.112989187
23	796-4.spa	F	72	Cervical cancer	Cancer	3.190767527	3.191649914	3.190360546	3.193920612	3.19887805	3.199438095	3.202458858	3.204500914	3.209438801	3.21217823	3.215075493	3.212977648	3.214553356	3.220327139	3.224094391	3.224993229	3.22653532	3.22952795	3.231500149	3.232293129	3.233164549	3.234243631	3.236387014	3.23725152	3.240498304	3.242461681	3.243841887	3.242506266	3.244116545	3.247844934	3.25011158	3.251041412	3.252268791	3.253308058	3.253919601	3.254096508	3.255664349	3.257683754	3.259315968	3.259978533	3.261613369	3.262784958	3.264447927	3.265671253
24	798-4.spa	F	54	Cervical cancer	Cancer	3.045401096	3.046874285	3.045585155	3.048705339	3.053513527	3.054042339	3.056456089	3.058817387	3.064016104	3.066611767	3.069607496	3.067265987	3.069218397	3.075031042	3.078203201	3.079242229	3.080980778	3.083665371	3.085905313	3.086513519	3.087224483	3.088503838	3.090869904	3.091771841	3.09515667	3.09685564	3.098247766	3.096984148	3.098839521	3.102209806	3.10396409	3.105108738	3.10640192	3.107266188	3.108011723	3.108546734	3.11032176	3.11197257	3.113790035	3.114664078	3.115957737	3.117017269	3.118797779	3.119780064
25	819-4.spa	F	39	Cervical cancer	Cancer	3.061896801	3.063391447	3.062517405	3.06577158	3.070810556	3.071475506	3.073811293	3.075765371	3.080705643	3.083169222	3.086363554	3.08424902	3.086378813	3.092059612	3.094928265	3.096036196	3.098239183	3.101082563	3.102797985	3.103895664	3.104563713	3.105432987	3.107817888	3.108934641	3.11239028	3.114214182	3.115627527	3.114168406	3.115905285	3.119244337	3.121099949	3.122023106	3.123399973	3.124179125	3.125261307	3.126049519	3.127641201	3.129305601	3.131118059	3.132038355	3.13336587	3.134341955	3.135589838	3.136691093
26	821-4.spa	F	62	Cervical cancer	Cancer	3.055995226	3.05744648	3.056193829	3.059368372	3.064282179	3.065119505	3.068425417	3.070593357	3.075093985	3.077633619	3.080943108	3.078398943	3.080102921	3.086152554	3.08931613	3.089946747	3.092045069	3.094872952	3.096907616	3.098091602	3.098790646	3.099509239	3.101816177	3.102805614	3.106026411	3.108038187	3.109473705	3.108088255	3.110142708	3.113880157	3.115481377	3.116263866	3.11758256	3.119023085	3.120005608	3.120215654	3.121815205	3.123594046	3.125454187	3.126312733	3.127521276	3.128490925	3.129829407	3.130906582
27	828-4.spa	F	68	Cervical cancer	Cancer	3.061977625	3.062964439	3.061838388	3.065400839	3.070558786	3.071038961	3.073845387	3.075568914	3.080257177	3.083176613	3.086487293	3.083776951	3.085857391	3.091952562	3.094841957	3.095782042	3.097523212	3.100282192	3.102428675	3.103066921	3.103842497	3.10518837	3.107735395	3.108419657	3.111816883	3.113723993	3.115106344	3.113556623	3.11562562	3.119262695	3.121170044	3.122220039	3.123147011	3.124190807	3.124736309	3.124918222	3.126683474	3.128293991	3.130043507	3.131313086	3.132715225	3.133580923	3.135016203	3.136236429
28	841-4.spa	F	50	Cervical cancer	Cancer	3.231918335	3.232999086	3.231172562	3.235001802	3.240365028	3.241219521	3.244063139	3.245586634	3.250242233	3.253077507	3.256549835	3.254113674	3.255485535	3.261233807	3.264693737	3.26594758	3.267435789	3.270233631	3.27238965	3.273458481	3.274106264	3.275214195	3.278038502	3.279129982	3.282265663	3.284481525	3.285416842	3.283607244	3.285474539	3.288989305	3.291004658	3.292380333	3.293552876	3.294636488	3.295718908	3.296124458	3.297718287	3.2996943	3.301353693	3.302032709	3.303209305	3.30420804	3.305586338	3.306826353
29	849-4.spa	F	50	Cervical cancer	Cancer	3.035669327	3.036862135	3.035542488	3.038890362	3.04381609	3.044005632	3.046698809	3.049210072	3.054308176	3.056692123	3.059608459	3.057474613	3.05929327	3.065176487	3.0686028	3.0695467	3.071211576	3.073986053	3.076158285	3.076977015	3.077742577	3.078868866	3.081110954	3.082056522	3.08562398	3.087531805	3.08869791	3.086978197	3.088759899	3.092471123	3.094450474	3.095275164	3.096691847	3.097854853	3.098730087	3.099001884	3.100580215	3.102219343	3.104020596	3.104908466	3.106339693	3.10737443	3.10895586	3.109977007
30	864-4.spa	F	58	Cervical cancer	Cancer	3.057784796	3.059215307	3.058068752	3.061177969	3.066425085	3.067172289	3.069853306	3.071849108	3.076803923	3.079506397	3.082606316	3.079973936	3.081553936	3.087268114	3.09062314	3.09152174	3.093301296	3.096345425	3.098657131	3.099372149	3.100230217	3.101080418	3.103657722	3.104637384	3.107703447	3.109475613	3.111015558	3.109587431	3.111403704	3.114761353	3.117123127	3.118199348	3.119118214	3.119980097	3.120671988	3.121008635	3.122587919	3.124495745	3.126542091	3.127783298	3.128949165	3.129596472	3.131190777	3.132185221
31	869-4.spa	F	84	Cervical cancer	Cancer	3.088203192	3.089588642	3.088424921	3.092016935	3.097249508	3.09773469	3.100051641	3.101781607	3.106693506	3.109288692	3.11248064	3.110171556	3.112278461	3.118170023	3.121102095	3.121674299	3.123783588	3.126836777	3.129101038	3.12975812	3.12984395	3.131146193	3.134149075	3.135106325	3.138332367	3.140256882	3.141816378	3.140256405	3.142000675	3.145698309	3.14722991	3.148003817	3.149458885	3.150804043	3.151345015	3.151892185	3.153748274	3.155490875	3.157546043	3.158084393	3.159148693	3.16017127	3.161919117	3.163049459
32	46-4.spa	M	62	Colon cancer	Cancer	3.065286398	3.066250563	3.065107107	3.068310261	3.073562384	3.074275494	3.07665205	3.078412056	3.08385253	3.086368084	3.089146137	3.086859226	3.088979006	3.094896317	3.097978592	3.098553181	3.100311995	3.103120804	3.105726957	3.106288195	3.106647253	3.1079669	3.110156298	3.111296892	3.114848375	3.116487026	3.117642403	3.116285801	3.118267775	3.121583939	3.123657942	3.125352383	3.126306295	3.126940727	3.127869606	3.128341675	3.130028009	3.13166976	3.133203268	3.134076118	3.135498762	3.136523962	3.137761116	3.139041185
33	57-4.spa	M	55	Colon cancer	Cancer	3.086040497	3.087278605	3.085998774	3.089280605	3.094496012	3.094935417	3.097472906	3.099381924	3.104280949	3.107068539	3.110459089	3.107882738	3.109571934	3.115609169	3.119038105	3.119899035	3.121888876	3.124634266	3.126612186	3.127449274	3.128082752	3.129154682	3.131283283	3.13203764	3.135857582	3.137788057	3.139302015	3.137814999	3.139402866	3.143137455	3.145151138	3.146103621	3.147329092	3.148558617	3.149246931	3.149154425	3.150710344	3.152477026	3.154548407	3.155609608	3.156713247	3.157574415	3.159290552	3.160353184
34	59-4.spa	M	67	Colon cancer	Cancer	3.066192865	3.06759429	3.06619072	3.069715023	3.075198174	3.075670719	3.078100681	3.080420732	3.085394621	3.087543249	3.090561152	3.088428259	3.090456247	3.096274853	3.099143028	3.099763155	3.101861477	3.104701757	3.106622934	3.10758543	3.108694077	3.109796286	3.112195015	3.113224745	3.116371393	3.118381023	3.119307995	3.117160797	3.119356394	3.123507977	3.125132322	3.125929117	3.127437353	3.128799677	3.1294415	3.129572153	3.131510735	3.133027077	3.134595633	3.135715961	3.137187481	3.138069391	3.139389992	3.140435696
35	266-4.spa	F	55	Colon cancer	Cancer	3.060686111	3.062021732	3.061117649	3.06448245	3.069309235	3.069556236	3.072268009	3.074341059	3.079488039	3.08236146	3.085485697	3.082404852	3.084320545	3.090500355	3.093696117	3.094575882	3.096304893	3.099373102	3.101887941	3.102699041	3.103063345	3.104026556	3.106232643	3.107512236	3.110944033	3.112754822	3.11416316	3.112855434	3.114336729	3.117881536	3.119870424	3.120970726	3.122312546	3.123463154	3.123937845	3.124381542	3.125750542	3.127230883	3.129051208	3.129705191	3.13112402	3.132384777	3.133763552	3.13485527
36	276-4.spa	M	62	Colon cancer	Cancer	3.056830883	3.058007956	3.056845903	3.059971809	3.065191269	3.065796852	3.068483829	3.070320606	3.075400352	3.078492641	3.08165431	3.078761816	3.080592632	3.086144209	3.089296818	3.090232372	3.092236996	3.094904661	3.096943378	3.097830534	3.098462343	3.099570036	3.101953506	3.102890968	3.106719971	3.108652592	3.109646082	3.108436584	3.110390902	3.113673925	3.115295649	3.11623168	3.117621899	3.119120359	3.120007277	3.120095253	3.121679306	3.123052359	3.125250101	3.126319647	3.127850294	3.128809452	3.129992723	3.131000757
37	390-4.spa	F	55	Colon cancer	Cancer	3.432826519	3.434554815	3.433573961	3.436841726	3.44175005	3.442589045	3.44464016	3.4461236	3.451788425	3.455335617	3.458319664	3.456306696	3.45799017	3.463070393	3.466240168	3.467328072	3.46961236	3.472568035	3.474778175	3.475460529	3.476391315	3.477216959	3.47947669	3.480723143	3.484819889	3.485935688	3.486786127	3.486236811	3.488280058	3.491069317	3.492980719	3.494675875	3.495993614	3.49743104	3.498250008	3.498220205	3.499921083	3.501382113	3.503793716	3.505434036	3.505978823	3.50663352	3.508198738	3.510055304
38	400-4.spa	F	57	Colon cancer	Cancer	3.043821335	3.045384407	3.04424119	3.047410727	3.052461863	3.052808285	3.055312157	3.057327747	3.062505245	3.065282822	3.068419933	3.066167831	3.067695618	3.073540688	3.076936245	3.077697515	3.079399824	3.082313299	3.084426403	3.085219622	3.085827351	3.08646369	3.089087248	3.090234518	3.093454599	3.095107555	3.096652508	3.095571041	3.097824335	3.101543188	3.10308814	3.103589535	3.105025291	3.1062994	3.106892347	3.10728097	3.108905792	3.110613585	3.112647533	3.113329411	3.11442852	3.115736246	3.117252588	3.118344545
39	726-4.spa	M	68	Colon cancer	Cancer	3.20901823	3.210039377	3.209007502	3.212264538	3.217345238	3.217954874	3.220402718	3.222751856	3.228011608	3.230719328	3.233677387	3.230872631	3.232697487	3.238605261	3.242009401	3.2430861	3.244909525	3.248030186	3.249997377	3.250479221	3.251190424	3.252328634	3.254873276	3.256322145	3.259995222	3.261627197	3.262970209	3.26169014	3.263593674	3.266863585	3.26862669	3.269776583	3.27132225	3.272081137	3.272809982	3.27338171	3.275020123	3.276386738	3.278097153	3.279371738	3.280973673	3.281849384	3.283084154	3.284119844
40	728-4.spa	M	48	Colon cancer	Cancer	3.057406664	3.058767557	3.057816744	3.06114316	3.066141129	3.066588402	3.069128275	3.071192026	3.076551437	3.079283953	3.082146883	3.079907894	3.081742287	3.087666035	3.090681791	3.091740131	3.093462229	3.096128225	3.098158836	3.099185705	3.100234509	3.101327181	3.103531122	3.104505062	3.108139038	3.109565496	3.110842228	3.109686613	3.111315489	3.114790678	3.11680603	3.117826462	3.119136333	3.120392799	3.121213436	3.121413708	3.123044729	3.12498641	3.126704454	3.12745285	3.128809452	3.129776478	3.131523848	3.132943869
41	739-4.spa	M	62	Colon cancer	Cancer	3.179336786	3.180885553	3.179624796	3.182826281	3.187824011	3.188538313	3.190940857	3.192964554	3.19846487	3.201168537	3.204390049	3.202308893	3.203898907	3.20957303	3.212909698	3.213779688	3.215742826	3.218411684	3.220625877	3.221550465	3.222284794	3.223135948	3.225870609	3.226725817	3.229986429	3.231803656	3.232950926	3.231742144	3.233531952	3.237405539	3.23969698	3.240266323	3.24141717	3.242743015	3.243170023	3.243710756	3.245672703	3.247431278	3.249477386	3.250446558	3.25158596	3.252224922	3.253582954	3.254760265
42	750-4.spa	M	53	Colon cancer	Cancer	3.070915699	3.0723598	3.071243763	3.074501514	3.079770088	3.080571651	3.082978964	3.084746122	3.089462757	3.092051029	3.095410347	3.093301058	3.095068455	3.100622892	3.103772163	3.104930639	3.106404066	3.10953331	3.111918688	3.112732887	3.113281012	3.114102125	3.116449118	3.117640018	3.120995998	3.12296772	3.124390841	3.12295413	3.124944687	3.128359318	3.130254745	3.131139755	3.132424593	3.134086132	3.135100365	3.135122538	3.136598587	3.13812089	3.139897823	3.140745878	3.142179251	3.143409014	3.144887924	3.145875931
43	769-4.spa	M	61	Colon cancer	Cancer	3.052140951	3.053449869	3.052266836	3.055573463	3.060979128	3.06155014	3.063960075	3.065784693	3.070867777	3.073622942	3.076770306	3.074207783	3.076163769	3.081985474	3.085145235	3.085902452	3.087714434	3.090604067	3.09257102	3.093667984	3.094489098	3.095383644	3.097632885	3.098933935	3.102689981	3.104304314	3.105297804	3.103982687	3.105941296	3.109205246	3.111177444	3.112252235	3.113636971	3.114647865	3.115023851	3.115584135	3.117159605	3.118937016	3.120798826	3.121789455	3.123239517	3.124456882	3.125967264	3.127171516
44	833-4.spa	M	56	Colon cancer	Cancer	3.0600214	3.061195612	3.06022954	3.063560247	3.068604708	3.069331169	3.071952343	3.07387805	3.07890296	3.081574678	3.085186243	3.082831383	3.084470034	3.090476036	3.093482733	3.094164848	3.096030951	3.098986149	3.100992203	3.101876974	3.102890968	3.103931427	3.105906963	3.106751204	3.110539675	3.112421989	3.113610983	3.112230778	3.114103556	3.117775917	3.119776249	3.120872259	3.122103214	3.122797489	3.123401165	3.123895407	3.125919342	3.127181053	3.129056454	3.130545139	3.13139534	3.13180232	3.133725405	3.135256529
45	865-4.spa	M	71	Colon cancer	Cancer	3.056968927	3.058442354	3.056889057	3.05968833	3.064758539	3.065465927	3.068130016	3.070037842	3.075255871	3.078076363	3.0811131	3.078641176	3.080419779	3.086208344	3.089366436	3.090567112	3.092205286	3.094619513	3.096781969	3.097964525	3.099015951	3.09999752	3.102478027	3.103600502	3.10669446	3.108201265	3.109846354	3.108669519	3.110265255	3.113569975	3.115906715	3.116900444	3.118116617	3.119430065	3.119864941	3.119940758	3.121720791	3.1234653	3.125424623	3.126516104	3.127515793	3.128382921	3.130102634	3.131081343
46	56-4.spa	F	56	Gastric cancer	Cancer	3.231460094	3.233149529	3.231622458	3.234949827	3.240341902	3.241034269	3.243330717	3.244770765	3.250218153	3.252675056	3.255564928	3.253486633	3.255907059	3.261650085	3.264932394	3.265702248	3.267154932	3.269925594	3.272387266	3.273503065	3.274197817	3.274859428	3.277230024	3.278283119	3.281901836	3.283524513	3.284870386	3.283709764	3.285797834	3.289557219	3.291499138	3.29246068	3.293792725	3.294487	3.294945955	3.295874834	3.297758579	3.299738884	3.301908016	3.302750587	3.303759813	3.304424524	3.306390524	3.30770421
47	74-4.spa	M	82	Gastric cancer	Cancer	3.098219633	3.099743128	3.098620892	3.101855516	3.107012033	3.107381582	3.110109091	3.112582684	3.117355585	3.119734764	3.123154879	3.120389938	3.122051954	3.127995491	3.13133955	3.1324265	3.134741306	3.137588024	3.139415026	3.140098572	3.140645266	3.14176321	3.144181967	3.14528656	3.148924112	3.150748491	3.151832342	3.150337219	3.152268887	3.156220675	3.158076763	3.159101725	3.160335302	3.16155839	3.162431955	3.162611723	3.164116859	3.165818453	3.167729855	3.168936253	3.170139074	3.170819283	3.17241025	3.173646212
48	76-4.spa	M	69	Gastric cancer	Cancer	3.244258642	3.245496988	3.243788242	3.246958256	3.252263546	3.252943277	3.255555868	3.257764339	3.26295042	3.265990973	3.268966913	3.26621604	3.267998695	3.274189949	3.277379274	3.278130293	3.280212402	3.283167839	3.285261154	3.285998821	3.286516428	3.287390471	3.289524317	3.290462494	3.294252157	3.295951843	3.29749608	3.296086073	3.298515558	3.302337408	3.304065943	3.305103779	3.306462288	3.307441711	3.308236599	3.308744431	3.310453415	3.31240201	3.313838005	3.3146348	3.315924883	3.316939831	3.318931818	3.320092916
49	419-4.spa	M	68	Gastric cancer	Cancer	3.034368992	3.03545332	3.034180403	3.03732276	3.042613983	3.043281794	3.045732021	3.047663212	3.052812338	3.055797815	3.058860779	3.056270361	3.057995796	3.063750744	3.066968679	3.06801033	3.069706202	3.072357893	3.074488401	3.075363159	3.076080084	3.077126026	3.079495907	3.080392122	3.083995581	3.086319685	3.08761096	3.086065054	3.087917566	3.091408968	3.093156576	3.094138384	3.095251322	3.096410275	3.097480774	3.097726107	3.099126339	3.10070014	3.10247016	3.103741884	3.105011702	3.105929613	3.107474089	3.108577251
50	707-4.spa	M	70	Gastric cancer	Cancer	3.086787224	3.088150024	3.087207079	3.090416193	3.095508337	3.09608984	3.098933935	3.10098505	3.106022835	3.108669758	3.111724138	3.109475613	3.111335516	3.116900444	3.119660139	3.120898962	3.122660398	3.125282288	3.127545834	3.128539324	3.129235744	3.130309343	3.1331141	3.134335995	3.137480974	3.138848305	3.140456438	3.139090061	3.141077042	3.144701004	3.146485567	3.14737606	3.148401737	3.149498463	3.150378227	3.150643587	3.152178288	3.154017687	3.156176805	3.156929731	3.157872677	3.159147739	3.161054373	3.162188292
51	710-4.spa	M	76	Gastric cancer	Cancer	3.046909571	3.048057318	3.04688096	3.050159693	3.055274725	3.055578232	3.058481455	3.060734272	3.06574297	3.068361044	3.071330786	3.068846464	3.070785046	3.076589346	3.079591751	3.0802176	3.08217001	3.085034609	3.087289095	3.088104248	3.088699579	3.089846373	3.092299938	3.093383074	3.09683156	3.09864831	3.100091934	3.098625183	3.100466967	3.104001284	3.105570793	3.106378794	3.107741356	3.108928204	3.109789133	3.110126972	3.11165309	3.113328457	3.115335941	3.116068602	3.117284298	3.118493795	3.119748831	3.120806456
52	715-4.spa	F	58	Gastric cancer	Cancer	3.412961245	3.414237976	3.413305521	3.416579723	3.421658516	3.422240496	3.424705982	3.426983833	3.432128668	3.434207678	3.437367439	3.435612679	3.437896729	3.443603039	3.44639802	3.447163582	3.449142456	3.451708794	3.453890324	3.45529604	3.456722975	3.45761323	3.459495068	3.460304976	3.463950396	3.465948582	3.467385769	3.465596914	3.467683792	3.471399069	3.473348141	3.474243164	3.476531506	3.477431774	3.477995872	3.478038788	3.479672432	3.481351137	3.483025789	3.483608007	3.485187292	3.48641777	3.488255978	3.489452839
53	716-4.spa	M	48	Gastric cancer	Cancer	3.051393509	3.052428961	3.051401854	3.054761887	3.059803009	3.060392618	3.063200235	3.064980745	3.069803953	3.072585106	3.075625658	3.073156118	3.075186253	3.081154346	3.084189177	3.085413218	3.08741188	3.089928389	3.091801167	3.092883825	3.09365654	3.094742775	3.097046614	3.097635508	3.101063251	3.103022575	3.104358912	3.102668762	3.104511261	3.10819459	3.110387802	3.111262798	3.112589836	3.113758564	3.114382029	3.114979744	3.116744518	3.118141413	3.119735003	3.120816946	3.122035742	3.122681379	3.124322653	3.12556076
54	719-4.spa	M	60	Gastric cancer	Cancer	3.20642972	3.2076087	3.206731081	3.209897757	3.215105295	3.215703726	3.218507051	3.22074914	3.225708961	3.228001118	3.231129885	3.22891593	3.230797529	3.236700296	3.239951611	3.240878582	3.242646456	3.245451927	3.247117758	3.247939348	3.248886347	3.250108004	3.252962589	3.254333735	3.257611513	3.259263754	3.260380983	3.258913994	3.261131525	3.264514446	3.2664783	3.267020702	3.268193483	3.269907236	3.270833254	3.271234989	3.272798061	3.274294376	3.275792599	3.276940107	3.278688431	3.279242039	3.280995131	3.282030821
55	720-4.spa	M	69	Gastric cancer	Cancer	3.057439089	3.058617115	3.057643652	3.061073303	3.066167593	3.066726685	3.069098711	3.070875406	3.075988054	3.07867527	3.081820011	3.079454422	3.081078291	3.08699894	3.090022802	3.090901852	3.092847586	3.095998764	3.09803772	3.0986166	3.099428892	3.100221395	3.102385044	3.103467941	3.10722065	3.109107256	3.110206366	3.108694077	3.111026764	3.114538431	3.116228342	3.117106676	3.118404865	3.119586945	3.12048912	3.120635748	3.122206688	3.124227047	3.125859737	3.12681365	3.1281178	3.12894249	3.130476713	3.131891727
56	721-4.spa	F	40	Gastric cancer	Cancer	3.247426271	3.24857688	3.247414589	3.250685453	3.255890131	3.256485224	3.259249687	3.260994434	3.266437769	3.269533873	3.272518635	3.269754171	3.270919561	3.276883125	3.280709743	3.282013893	3.284036875	3.286574364	3.28841877	3.289311886	3.289830685	3.291277885	3.293880224	3.294214249	3.297502518	3.299640417	3.301116705	3.299551249	3.300927639	3.304630995	3.306801319	3.307320833	3.308555126	3.309902906	3.311028481	3.311742783	3.313374519	3.315219641	3.316930532	3.317527771	3.319329262	3.320534706	3.32179904	3.323256016
57	724-4.spa	M	58	Gastric cancer	Cancer	3.080643177	3.081956387	3.080655813	3.084073782	3.089693069	3.090344667	3.092812538	3.094628096	3.09986186	3.102642536	3.105624914	3.10324049	3.104777098	3.110293388	3.113110542	3.114365578	3.11616087	3.118786812	3.120998859	3.122337818	3.123061657	3.123856783	3.125985384	3.126683235	3.130254745	3.132183075	3.133673191	3.132442474	3.134444475	3.137800217	3.139616489	3.140829563	3.141984463	3.143313169	3.14420414	3.143996239	3.145770788	3.14793539	3.149760246	3.150468826	3.151693821	3.152339458	3.154135227	3.155385733
58	732-4.spa	M	54	Gastric cancer	Cancer	3.08509326	3.086228609	3.084861994	3.088119745	3.093893766	3.094475985	3.096974134	3.098694563	3.103728294	3.106641293	3.109714985	3.107266426	3.109043837	3.114812851	3.117876053	3.118831396	3.120675325	3.123527765	3.125622034	3.126695156	3.127387047	3.128202438	3.13052845	3.130995512	3.134905338	3.136940479	3.13822484	3.136705875	3.138597727	3.142354012	3.144090652	3.144798279	3.146220684	3.147486448	3.148053646	3.148426771	3.150189161	3.151826382	3.153386354	3.154257298	3.155493259	3.156411409	3.158002853	3.158921003
59	751-4.spa	M	62	Gastric cancer	Cancer	3.079727411	3.080845833	3.079707623	3.082763433	3.087772369	3.088396072	3.091072321	3.092926502	3.098138094	3.101054192	3.104019403	3.101722717	3.103649855	3.109437943	3.112467289	3.113118172	3.114836216	3.117696285	3.120014191	3.121144295	3.12213397	3.122823954	3.125007153	3.125970602	3.129656553	3.131295919	3.132330894	3.131200552	3.133151054	3.136614561	3.138489962	3.139313698	3.140613079	3.142006397	3.142923832	3.143148422	3.144851208	3.146421671	3.147955179	3.148918867	3.150229931	3.151312351	3.152745247	3.153844118
60	755-4.spa	M	71	Gastric cancer	Cancer	3.074704885	3.076122761	3.074484587	3.077794075	3.082742691	3.083324671	3.086230755	3.087868214	3.092581272	3.09554863	3.098687887	3.09638381	3.098301649	3.10392642	3.107044458	3.107789278	3.11001277	3.113106489	3.114970207	3.115817308	3.116467476	3.11716938	3.119520664	3.120530605	3.124094486	3.125994205	3.127079248	3.125666618	3.127653599	3.131081581	3.132723808	3.133862019	3.135253906	3.13659811	3.137521982	3.137979031	3.139929295	3.141269922	3.142813206	3.143638372	3.144925117	3.146060705	3.147693872	3.148743629
61	777-4.spa	M	45	Gastric cancer	Cancer	3.227151155	3.228428841	3.227092266	3.230364084	3.235269785	3.235881805	3.238916397	3.240978003	3.245954275	3.248534203	3.251779318	3.249327898	3.251317024	3.257560253	3.260452271	3.26078701	3.26297307	3.266053915	3.26797986	3.268734455	3.269742727	3.270869732	3.272814989	3.273600101	3.276992083	3.279284954	3.280799627	3.279057026	3.281065702	3.284818411	3.286478281	3.287175655	3.288892508	3.290621519	3.291167974	3.291182041	3.292413712	3.294076681	3.296299934	3.29748702	3.298650742	3.299204588	3.301167488	3.303048849
62	791-4.spa	M	76	Gastric cancer	Cancer	3.069204569	3.070429325	3.069345236	3.072674513	3.077778578	3.078504562	3.081128836	3.083123207	3.088326216	3.091083288	3.09406352	3.091564655	3.093512774	3.099538088	3.102171898	3.102784157	3.10483408	3.10765934	3.109827995	3.110686779	3.111412048	3.112512112	3.114933729	3.115950108	3.119538307	3.121346235	3.122668266	3.120970726	3.122781754	3.126260042	3.128066778	3.128985882	3.130541801	3.131661654	3.132293463	3.132652283	3.134218216	3.135919333	3.137654781	3.138643742	3.1398139	3.14054656	3.142301798	3.144075394
63	794-4.spa	M	66	Gastric cancer	Cancer	3.21851635	3.219635248	3.218472242	3.221886396	3.226945877	3.227310896	3.230180025	3.232577324	3.237668753	3.240083456	3.243078947	3.240630865	3.242651463	3.24802804	3.2508986	3.251649618	3.254113197	3.257233143	3.259188414	3.260171413	3.261150599	3.261767387	3.263745546	3.264918566	3.268859863	3.270622492	3.271887064	3.270795107	3.272572756	3.275720596	3.277401209	3.278893709	3.280483723	3.281318665	3.28199029	3.282108545	3.283498526	3.285385847	3.287313461	3.288323402	3.289880514	3.290625811	3.291969776	3.293575525
64	804-4.spa	M	51	Gastric cancer	Cancer	3.076293945	3.077949762	3.076760054	3.079619884	3.084952831	3.085819006	3.088326931	3.089876413	3.094938755	3.097645283	3.100790262	3.098534346	3.100525618	3.106541634	3.109339476	3.110095739	3.112234116	3.115136623	3.11737895	3.117807865	3.118325233	3.11962533	3.122260094	3.122901201	3.12603569	3.127966166	3.129509926	3.128172398	3.129707813	3.133205652	3.135299683	3.136237383	3.137494564	3.138829947	3.139427185	3.13964653	3.14121747	3.142710686	3.144866228	3.146073341	3.147424698	3.148151398	3.149662733	3.150847435
65	814-4.spa	M	75	Gastric cancer	Cancer	3.056207895	3.057123184	3.055477381	3.059127569	3.064201117	3.06466794	3.067566395	3.069565296	3.074504614	3.076985598	3.079866171	3.077571154	3.079329014	3.084920406	3.088192225	3.089482546	3.091234207	3.094023705	3.096048594	3.096728563	3.097724915	3.098745823	3.101148605	3.102309227	3.10577035	3.107260227	3.108359098	3.106965303	3.109092236	3.112606525	3.114240646	3.115376711	3.11656642	3.117898703	3.118521214	3.118535042	3.120287657	3.122164965	3.123852015	3.124492407	3.125840187	3.127077341	3.128694534	3.129966497
66	815-4.spa	M	67	Gastric cancer	Cancer	3.084408283	3.085734844	3.08416152	3.087508678	3.092746019	3.093658447	3.096535921	3.098234415	3.103373528	3.106036663	3.109031439	3.106733084	3.108413935	3.114340305	3.117584944	3.118410349	3.120063782	3.122600794	3.124784946	3.125819921	3.126479387	3.127599001	3.129847288	3.131029367	3.134571314	3.136365414	3.137772799	3.136465311	3.137926817	3.141278267	3.143143177	3.144278526	3.145741224	3.147028446	3.147594452	3.147801161	3.149333239	3.151159286	3.153131485	3.153959274	3.155127048	3.155751705	3.157644749	3.158964157
67	842-4.spa	F	69	Gastric cancer	Cancer	3.161546707	3.163042068	3.161747932	3.165282488	3.17051053	3.170799971	3.173302889	3.175453901	3.180546761	3.182832956	3.185954332	3.183935642	3.185909033	3.191361904	3.194817781	3.195437431	3.19710207	3.200024128	3.202158213	3.203068256	3.204114914	3.205312014	3.207880259	3.208852291	3.212131977	3.213783503	3.215135574	3.213595867	3.215160847	3.218699455	3.22064805	3.221530199	3.223011971	3.224544048	3.225219011	3.225394487	3.226766586	3.228390455	3.230472326	3.231349707	3.232342243	3.233411312	3.235302448	3.236828566
68	850-4.spa	F	69	Gastric cancer	Cancer	3.399309874	3.400230885	3.399163008	3.40276742	3.40784359	3.408383369	3.410455942	3.412245035	3.417876482	3.420772314	3.42384696	3.421581984	3.423843861	3.429909229	3.432231426	3.432884455	3.434791803	3.437982321	3.440331459	3.440563917	3.441369295	3.442737103	3.445123672	3.446439981	3.449903727	3.451528311	3.453111649	3.452130318	3.454200268	3.457057953	3.458061934	3.459220409	3.461292982	3.462962389	3.463046074	3.463309526	3.465110302	3.466814995	3.468383789	3.469919443	3.471269608	3.472154617	3.474020958	3.474897861
69	863-4.spa	F	53	Gastric cancer	Cancer	3.065365791	3.066585302	3.065251112	3.068629503	3.074099541	3.074458361	3.077004671	3.078878641	3.083753109	3.086575508	3.089546204	3.087010384	3.088997602	3.094898939	3.097984314	3.098742247	3.100610495	3.103526592	3.105418444	3.106629848	3.107543468	3.108504057	3.110978127	3.111905813	3.115347147	3.116921186	3.118401527	3.11706543	3.118715048	3.122226954	3.124076366	3.125100374	3.126221418	3.127547026	3.12860322	3.128861427	3.130460024	3.132037401	3.133674622	3.134672403	3.136206627	3.137056828	3.138622046	3.139556408
70	867-4.spa	M	56	Gastric cancer	Cancer	3.314022779	3.315502167	3.31422019	3.317302227	3.32230854	3.323265791	3.325829268	3.327697039	3.3323946	3.335790396	3.339275599	3.336392641	3.337632895	3.343940496	3.347371101	3.347971201	3.34986043	3.353042126	3.355283022	3.355949879	3.356556177	3.358081579	3.360615969	3.361284018	3.364537001	3.366935015	3.367990494	3.366132021	3.368098974	3.371893644	3.374022484	3.374883175	3.376530409	3.377805948	3.378765345	3.379002333	3.380556107	3.381682634	3.383365631	3.384630442	3.38591361	3.387477398	3.389291286	3.390227079
71	877-4.spa	M	77	Gastric cancer	Cancer	3.051487923	3.052720308	3.051681757	3.054983616	3.059828043	3.060543299	3.063136101	3.064750195	3.070106268	3.073103905	3.075934649	3.073232651	3.075087309	3.080747366	3.083883524	3.084949732	3.086680174	3.089902639	3.092201233	3.092894793	3.093685389	3.094593287	3.09700942	3.098151684	3.101374626	3.103038549	3.104371071	3.103052616	3.104980707	3.108711243	3.110747814	3.111735582	3.112620354	3.113651991	3.114448786	3.114633322	3.116453409	3.11825037	3.119982719	3.121179342	3.122497082	3.123259306	3.12450552	3.1256845
72	880-4.spa	F	40	Gastric cancer	Cancer	3.18688035	3.188015223	3.186846018	3.190406561	3.195902348	3.196323633	3.199033022	3.200750828	3.206034422	3.208663464	3.211755991	3.209541321	3.211333275	3.216858625	3.220341921	3.221584797	3.223388195	3.226096869	3.228188038	3.22906518	3.229658127	3.230647564	3.233269453	3.234403372	3.237462997	3.239171982	3.241113186	3.23991394	3.241664886	3.245074987	3.246778965	3.24751687	3.248944044	3.250372648	3.251029253	3.251053095	3.252608061	3.254550695	3.256734848	3.257351637	3.258280277	3.259202719	3.260781765	3.262118101
73	888-4.spa	F	56	Gastric cancer	Cancer	3.045450926	3.046630621	3.04529953	3.04858613	3.053654194	3.054047346	3.056925297	3.059169769	3.063941002	3.066369057	3.069684505	3.067427874	3.069234371	3.075141907	3.078266144	3.078938484	3.080501318	3.083296299	3.085473061	3.086767197	3.087922573	3.089062929	3.091010571	3.091547489	3.094754934	3.096554518	3.098169088	3.096967459	3.098987341	3.102596998	3.104214191	3.104984045	3.106358528	3.107463121	3.108048677	3.108373404	3.110268831	3.112063885	3.113720179	3.11470437	3.115820646	3.116971731	3.118642569	3.119913578
74	892-4.spa	F	69	Gastric cancer	Cancer	3.046245813	3.047169685	3.046361208	3.049771786	3.054751635	3.055206299	3.057963848	3.05989027	3.064869881	3.067681551	3.071053267	3.068477392	3.070349932	3.076234818	3.079066992	3.079794645	3.08178854	3.084784985	3.08703351	3.087953568	3.08854413	3.089456558	3.091872931	3.092817545	3.096330404	3.098160744	3.099458456	3.098133326	3.099940062	3.103654861	3.105453968	3.106324196	3.107801437	3.10902071	3.109713316	3.109807014	3.111385345	3.113141775	3.115150213	3.116283894	3.117131472	3.117757559	3.119562149	3.120995045
75	897-4.spa	M	50	Gastric cancer	Cancer	3.096116543	3.097628117	3.096856356	3.100004673	3.105057001	3.105375528	3.107961893	3.110283375	3.115472794	3.118001699	3.121044874	3.118825436	3.120720625	3.126398087	3.129359484	3.130360842	3.132330656	3.135410786	3.137522459	3.138288498	3.138860226	3.139765263	3.142366409	3.143528461	3.146772385	3.148485422	3.149940014	3.148524761	3.150287867	3.153763294	3.155782938	3.156859636	3.158244848	3.159563065	3.160402298	3.160481691	3.161783695	3.163272858	3.165129662	3.166105986	3.16757822	3.168616533	3.170177221	3.171420336
76	898-4.spa	M	50	Gastric cancer	Cancer	3.057137012	3.058166981	3.057222128	3.060462475	3.065504313	3.06631732	3.068977594	3.070684195	3.075693607	3.078507662	3.081787109	3.079501629	3.081189871	3.086867809	3.090226412	3.091289043	3.093074083	3.095600367	3.097598314	3.098938465	3.099722147	3.100785255	3.10324192	3.104166746	3.107539654	3.10910058	3.11049366	3.10904026	3.110830069	3.114556789	3.116671324	3.1176579	3.118735313	3.119755268	3.12058115	3.121262789	3.122904539	3.124318361	3.126075506	3.127015591	3.128145695	3.129211664	3.130985498	3.132209539
77	899-4.spa	M	48	Gastric cancer	Cancer	3.21549654	3.216883421	3.2157197	3.219297171	3.22394371	3.224136353	3.226844788	3.228846312	3.234157085	3.237025738	3.239834309	3.237539768	3.239865065	3.245923519	3.249030113	3.249763966	3.25138855	3.254373312	3.256660223	3.257727623	3.258299112	3.259213686	3.261240959	3.262218237	3.266019106	3.267956257	3.269272566	3.2680161	3.269817591	3.273047924	3.27482748	3.275934935	3.277173996	3.278646231	3.27949667	3.279824257	3.281446457	3.283075094	3.284879446	3.285308123	3.286866426	3.28822732	3.290112495	3.291240692
78	65-4.spa	M	54	Kidney cancer	Cancer	3.202141523	3.203608513	3.202904701	3.206231833	3.210760832	3.211210012	3.213727951	3.215755463	3.220972776	3.22354722	3.22663641	3.224200249	3.226096869	3.232094765	3.23517704	3.235925436	3.237738848	3.240636587	3.242784023	3.243534565	3.244299889	3.245564699	3.248350382	3.249438047	3.252946138	3.254736185	3.255805731	3.254375935	3.256258249	3.259797812	3.261680365	3.262379408	3.263495922	3.264633417	3.265654802	3.266397715	3.267743587	3.269576073	3.271517038	3.272187471	3.273514032	3.274803877	3.276224375	3.277400732
79	13-4.spa	F	65	liver cancer	Cancer	3.194005728	3.195256472	3.19449544	3.198126554	3.203165293	3.203342438	3.206062317	3.208030224	3.212740421	3.215212107	3.218451023	3.216514826	3.218205214	3.223757505	3.227124929	3.22795558	3.230030775	3.233077049	3.235277653	3.236016273	3.236517191	3.237686157	3.240517616	3.241519213	3.244557142	3.245935202	3.247428179	3.246523619	3.248476982	3.252131939	3.253869772	3.25429821	3.255492926	3.256796122	3.257472515	3.258274317	3.2603755	3.262121677	3.264020681	3.264966249	3.266212702	3.267316818	3.268810511	3.269916296
80	39-4.spa	M	52	liver cancer	Cancer	3.040861368	3.042293549	3.041331291	3.044621468	3.049546719	3.050010443	3.052791357	3.054579258	3.05977869	3.062445402	3.065397263	3.062973261	3.064954758	3.070921421	3.074383736	3.075349331	3.076873779	3.079708815	3.081919909	3.082681656	3.0835495	3.084642649	3.086770296	3.087569237	3.09090209	3.092768669	3.094358206	3.093050718	3.094933033	3.098474979	3.100192547	3.101063967	3.102236509	3.103264809	3.104314327	3.104528427	3.105998993	3.107825041	3.109873056	3.110913992	3.112206221	3.112745285	3.114177465	3.115361452
81	253-4.spa	M	32	liver cancer	Cancer	3.189022064	3.19040966	3.188837767	3.192366838	3.197351217	3.197357655	3.199981451	3.201984406	3.207191229	3.210274696	3.21331501	3.210922718	3.212819815	3.21887064	3.222093105	3.222761631	3.224223137	3.227257729	3.229519844	3.230579138	3.231315136	3.232608795	3.234594584	3.235467911	3.238954067	3.240757227	3.241888285	3.240754604	3.242735624	3.246622086	3.248583078	3.249106169	3.250692606	3.251696348	3.252190113	3.252589703	3.254205227	3.255773067	3.257804394	3.258924961	3.259796143	3.260696888	3.26247263	3.264078856
82	265-4.spa	M	45	liver cancer	Cancer	3.050908327	3.052256584	3.051549911	3.054881573	3.060119152	3.060685396	3.063284397	3.065095663	3.070016384	3.072841406	3.076020241	3.073748827	3.075690746	3.081307888	3.084009171	3.084853411	3.086921692	3.08995676	3.092207432	3.092949152	3.093289852	3.094556093	3.097376347	3.098514795	3.101739883	3.103385687	3.104544401	3.103197336	3.105043173	3.108597755	3.110473871	3.111471176	3.11271739	3.113877058	3.114406824	3.114739656	3.116422892	3.118109941	3.120055437	3.121128082	3.122729778	3.123847008	3.125314474	3.126216888
83	712-4.spa	M	37	liver cancer	Cancer	3.023844481	3.025039196	3.023614645	3.026993752	3.032141447	3.032760859	3.035239458	3.037263155	3.042104959	3.044960976	3.048179865	3.045839071	3.047828674	3.053755045	3.056569099	3.057102442	3.059179306	3.062259912	3.064510345	3.065177679	3.065891027	3.066996336	3.069393873	3.070366144	3.073899269	3.075456858	3.076933146	3.075612307	3.077591419	3.081040382	3.082943678	3.083405733	3.084693193	3.086065054	3.086997986	3.087200642	3.088907003	3.090720892	3.092361689	3.093240023	3.094557047	3.095615387	3.097249508	3.098553658
84	771-4.spa	M	62	liver cancer	Cancer	3.059989452	3.06108284	3.059664011	3.063107252	3.068239212	3.069010735	3.071710348	3.073661089	3.078424931	3.08101058	3.084269285	3.081959724	3.083598852	3.089155436	3.092358112	3.093452215	3.09534812	3.098151922	3.100280046	3.100759029	3.10157156	3.102545023	3.104957104	3.106193304	3.109821796	3.111582279	3.112992764	3.111713171	3.113204718	3.116555691	3.118579388	3.119773388	3.121093273	3.122480631	3.123359919	3.123402834	3.124997377	3.12649107	3.128112316	3.129192591	3.130418062	3.131547928	3.133371592	3.134435654
85	795-4.spa	M	66	liver cancer	Cancer	3.06048727	3.0619452	3.060890436	3.064255238	3.069249392	3.069442749	3.071912766	3.073957682	3.079260588	3.081861734	3.084885359	3.082740545	3.084329605	3.090014935	3.093412638	3.094260454	3.096127987	3.099179983	3.101365089	3.102377653	3.102755547	3.103370905	3.105827332	3.107423544	3.110717297	3.112407446	3.114015341	3.112715006	3.114311218	3.117703676	3.119788647	3.120760202	3.122040272	3.123274088	3.1237607	3.124001503	3.125535727	3.127265215	3.129215956	3.129966021	3.131430864	3.13248539	3.134061098	3.135270357
86	860-4.spa	M	68	liver cancer	Cancer	3.074039221	3.075404167	3.073616505	3.077025414	3.082511663	3.082839012	3.085450888	3.087450027	3.092244625	3.095036983	3.098246336	3.096084118	3.097668886	3.103722095	3.106918097	3.107694864	3.109411478	3.112183571	3.114433289	3.115468025	3.116029978	3.116752386	3.11916852	3.120172262	3.123672009	3.125825644	3.127297401	3.125976801	3.127946138	3.131335974	3.13292861	3.134039879	3.135174513	3.136314392	3.13729167	3.137809992	3.139287233	3.140944004	3.142630339	3.143511534	3.145042419	3.146238089	3.147829294	3.148795366
87	868-4.spa	M	58	liver cancer	Cancer	3.251713991	3.253020525	3.251824617	3.254981756	3.260230303	3.260967493	3.2635324	3.265350103	3.270786047	3.273381472	3.276208878	3.273893356	3.275671005	3.281466484	3.284509182	3.285294533	3.287617445	3.290215254	3.292707205	3.293707371	3.294032097	3.29484868	3.297718763	3.298983574	3.302421331	3.304068804	3.30517745	3.303683281	3.305407763	3.309242964	3.311312675	3.312478542	3.313666582	3.314860106	3.315792799	3.31608963	3.317922354	3.319566727	3.320959091	3.321644783	3.322905779	3.324481964	3.326248646	3.327261686
88	33-4.spa	F	63	Lung cancer	Cancer	3.069972992	3.071247578	3.070326567	3.073660135	3.078372002	3.078881741	3.081620455	3.083652973	3.08873105	3.091733694	3.094774008	3.092133522	3.093715429	3.099732399	3.102924109	3.104005098	3.105957747	3.108675957	3.110954046	3.112100124	3.112865448	3.11361289	3.115923405	3.117127419	3.120525122	3.122246981	3.123535872	3.122102261	3.124069929	3.127972841	3.129909277	3.130978584	3.132360458	3.133450747	3.134076834	3.134433508	3.136450529	3.138473749	3.140037775	3.140771866	3.141960144	3.142857552	3.144830704	3.145948648
89	53-4.spa	M	63	Lung cancer	Cancer	3.104726076	3.105767488	3.104609251	3.108172178	3.113387346	3.11371088	3.116481781	3.11844945	3.123358488	3.126199961	3.129398584	3.126910686	3.128587008	3.134296894	3.137420654	3.138457775	3.140511274	3.143295765	3.145569086	3.146431208	3.14700985	3.148074627	3.150816679	3.151792526	3.155144453	3.156978846	3.158125877	3.156626701	3.158676386	3.162366152	3.16430974	3.165077448	3.166650295	3.16796422	3.168648243	3.169393063	3.171013117	3.172596693	3.174401283	3.175544262	3.176728487	3.177445412	3.179448605	3.180552244
90	69-4.spa	M	68	Lung cancer	Cancer	3.066719532	3.067835093	3.0667243	3.069770098	3.07430625	3.075181484	3.077908754	3.07965517	3.084854126	3.087599993	3.090785265	3.088734865	3.090626001	3.096374512	3.099407196	3.100304127	3.102415085	3.105447054	3.107873917	3.108554125	3.109180212	3.110425711	3.112582922	3.113625526	3.117453098	3.119156122	3.120369673	3.119157076	3.120999336	3.124498367	3.126431465	3.127481461	3.128880978	3.130163908	3.130822182	3.131123543	3.132622719	3.13411665	3.135899305	3.136945009	3.138218164	3.139286757	3.141086102	3.142487288
91	78-4.spa	M	64	Lung cancer	Cancer	3.058727741	3.060436964	3.059335947	3.062377453	3.067512751	3.068481445	3.071236849	3.073087692	3.077986717	3.080539703	3.083837271	3.08123827	3.083130836	3.08920145	3.09231472	3.093240499	3.095288754	3.098099947	3.099937916	3.100792646	3.101467133	3.102770805	3.105435848	3.106362581	3.109545231	3.111395121	3.112880468	3.11156702	3.113509417	3.116850138	3.118817568	3.119882584	3.121208668	3.122769117	3.123692989	3.123753548	3.125219345	3.126979113	3.128824472	3.129729033	3.130904198	3.131973028	3.133620739	3.134851456
92	169-4.spa	M	54	Lung cancer	Cancer	3.065564156	3.066774607	3.065866232	3.069175482	3.074104071	3.074814081	3.07752037	3.07927227	3.084269285	3.087118149	3.09032774	3.087731361	3.089431286	3.095308781	3.098642588	3.099677563	3.101368904	3.104275227	3.10656333	3.107585192	3.108576536	3.109619141	3.112040281	3.112667561	3.115700722	3.11771965	3.119385719	3.117991209	3.119824886	3.123608351	3.12569952	3.12653923	3.127795219	3.129209995	3.129991293	3.129987001	3.131623745	3.133435488	3.135310411	3.136198759	3.137578487	3.138594627	3.139859438	3.141285896
93	217-4.spa	M	66	Lung cancer	Cancer	3.061881781	3.063288927	3.062116385	3.065487385	3.070479155	3.071297169	3.073753357	3.075425386	3.08048892	3.083404064	3.086555004	3.084669113	3.086423635	3.09170866	3.094669819	3.095840454	3.098174572	3.101399422	3.103215694	3.104138613	3.105173588	3.106083155	3.108300209	3.10949564	3.113068342	3.114694595	3.115955591	3.114510775	3.116470575	3.120272636	3.122122765	3.122920752	3.124360561	3.125506163	3.126198292	3.126899004	3.128630877	3.130201578	3.132021904	3.132828236	3.133591652	3.134743929	3.136665583	3.1379354
94	252-4.spa	M	69	Lung cancer	Cancer	3.428456783	3.429683685	3.428577662	3.432029009	3.437024832	3.43729043	3.439744949	3.441722393	3.447012424	3.450370789	3.453480244	3.451142073	3.453487873	3.459240437	3.462220907	3.462945461	3.464933395	3.46785903	3.470561743	3.471627712	3.471956968	3.472907305	3.475759268	3.47641325	3.47986722	3.480901957	3.483016491	3.482482195	3.484160662	3.487616062	3.490154743	3.491178036	3.492362499	3.493675709	3.494841337	3.495049	3.496855974	3.498033762	3.499550104	3.500756741	3.501511812	3.502708673	3.504829407	3.506310701
95	272-4.spa	M	66	Lung cancer	Cancer	3.053584576	3.054992914	3.053883314	3.057188988	3.062414885	3.06312871	3.065696716	3.067414761	3.072441101	3.075300217	3.078236103	3.076065779	3.077999592	3.083913326	3.087177753	3.087943077	3.089404106	3.092298746	3.094917297	3.096025229	3.096610069	3.097511053	3.099931479	3.101042986	3.104614973	3.106691122	3.107789993	3.106181383	3.108104229	3.111716747	3.113687038	3.115087986	3.116593838	3.117484093	3.117750645	3.118211985	3.119908571	3.121783495	3.123597383	3.124479055	3.125611067	3.126717806	3.128396749	3.129828453
96	285-4.spa	M	59	Lung cancer	Cancer	3.241403341	3.242851496	3.241613626	3.244881392	3.249812126	3.250641584	3.253549576	3.25533843	3.260220289	3.263131618	3.266775131	3.263931751	3.265681505	3.271807909	3.274844408	3.276175976	3.277561903	3.280180454	3.283057928	3.283913851	3.284866095	3.286398888	3.288309097	3.288956881	3.292746544	3.294813871	3.296563387	3.295061111	3.296558857	3.300185442	3.302135944	3.303483248	3.304861069	3.30568552	3.306263685	3.306797743	3.308566332	3.309860706	3.311581373	3.3131814	3.314928293	3.315944195	3.317285061	3.318123579
97	294-4.spa	F	63	Lung cancer	Cancer	3.145967484	3.147260427	3.145964861	3.14925766	3.154390574	3.155066252	3.157660007	3.159704447	3.164902449	3.167724848	3.170548201	3.168005228	3.169967413	3.175684929	3.178719044	3.179971218	3.182137489	3.185082436	3.187464714	3.187870979	3.188344479	3.189464331	3.191997766	3.193085194	3.196618795	3.198436975	3.199895859	3.198823214	3.20066309	3.204110861	3.206059933	3.207033157	3.208165407	3.20974803	3.210496664	3.210562468	3.212026596	3.213337421	3.215271711	3.21653986	3.217871904	3.219215393	3.220918894	3.222154617
98	295-4.spa	F	66	Lung cancer	Cancer	3.241485119	3.242667675	3.24138546	3.244719505	3.249924421	3.251055002	3.253471851	3.255415201	3.26094532	3.263679028	3.266909599	3.264746904	3.265943527	3.27174592	3.274911165	3.275712729	3.278177977	3.281176329	3.28309226	3.283666611	3.284677744	3.285875082	3.287968636	3.289246559	3.293077946	3.294703245	3.296022415	3.294613123	3.296724081	3.300562143	3.302036524	3.302997112	3.304448843	3.305504084	3.306038618	3.306560755	3.308316946	3.310059547	3.31198287	3.313380003	3.314530134	3.315557957	3.31724596	3.318078756
99	297-4.spa	F	39	Lung cancer	Cancer	3.089580059	3.091085672	3.089646339	3.093158484	3.098422766	3.098728418	3.10136199	3.10338521	3.108687878	3.111614466	3.114305973	3.111804008	3.113752604	3.119672537	3.122843742	3.123646498	3.125405073	3.128110409	3.130380869	3.131339073	3.131959915	3.133235216	3.135667086	3.136631727	3.139986992	3.141770601	3.143215418	3.142034292	3.143996716	3.147671461	3.149535418	3.150573254	3.151995182	3.153298616	3.154111862	3.154457808	3.155967712	3.157623768	3.159186363	3.160333157	3.161691904	3.162496805	3.164248943	3.165689707
100	298-4.spa	M	64	Lung cancer	Cancer	3.078707695	3.080148458	3.078861237	3.082097769	3.087394953	3.088081121	3.090441227	3.09248662	3.097849846	3.10041523	3.103272438	3.10081172	3.102509737	3.108333349	3.111731529	3.112803936	3.114649773	3.11729598	3.11944747	3.120536089	3.121382713	3.122321129	3.124458551	3.12573123	3.1292696	3.131138802	3.13251543	3.131340504	3.133097649	3.136721373	3.138556719	3.139529228	3.140861988	3.142155409	3.142892122	3.143448591	3.145318985	3.146761417	3.148198605	3.149339199	3.150786638	3.152141094	3.153578281	3.154455662
101	397-4.spa	M	44	Lung cancer	Cancer	3.089329004	3.090262175	3.089397907	3.093313217	3.098361731	3.098843575	3.101495504	3.103583813	3.108542919	3.111019611	3.114116907	3.11203289	3.11382246	3.119723797	3.122949362	3.123824596	3.126012802	3.128922939	3.130870342	3.131786346	3.132433414	3.133471012	3.13594985	3.136902094	3.140225887	3.142095566	3.143548012	3.142242193	3.144075871	3.14754343	3.149454117	3.150834322	3.151658058	3.152820349	3.153860092	3.154308558	3.155996084	3.15777421	3.159612417	3.160301924	3.161717415	3.162978888	3.164436102	3.165459633
102	408-4.spa	F	50	Lung cancer	Cancer	3.070648909	3.071923494	3.070520401	3.073919535	3.079304457	3.079619408	3.082240582	3.084368944	3.089284897	3.092250824	3.095411301	3.092975855	3.094856501	3.10057497	3.103739738	3.104594231	3.106399775	3.109446526	3.111459494	3.112068415	3.112971067	3.114379883	3.11682725	3.117693901	3.121061802	3.122925997	3.124211073	3.12283349	3.12462306	3.128525734	3.130458117	3.131168842	3.132063627	3.133669615	3.134800911	3.135027647	3.136705875	3.138537884	3.14048481	3.14116168	3.142056227	3.143203497	3.145044804	3.146424532
103	410-4.spa	M	45	Lung cancer	Cancer	3.078161716	3.079469919	3.078337669	3.081546068	3.086630344	3.087289572	3.09004879	3.091828823	3.096816063	3.099568367	3.102752209	3.100555182	3.102359772	3.108173609	3.11130476	3.112364292	3.114392281	3.117053747	3.119099379	3.120115757	3.12082696	3.12211132	3.124546051	3.125201225	3.128553391	3.130793333	3.13200736	3.130404711	3.132344007	3.135982275	3.138152361	3.139519215	3.140838623	3.141955376	3.142359734	3.142320633	3.144006252	3.146340847	3.148215294	3.148993969	3.150096178	3.151032686	3.153077841	3.154360771
104	441-4.spa	M	80	Lung cancer	Cancer	3.057153225	3.058543205	3.057282209	3.060524702	3.065669775	3.066445827	3.06880188	3.070605278	3.076088905	3.078850508	3.081642389	3.079356194	3.081028223	3.086662292	3.089906931	3.090950251	3.092815638	3.095647335	3.097826481	3.098828077	3.099605083	3.100749493	3.103107691	3.103928328	3.107820749	3.10977149	3.110952377	3.109440327	3.111378908	3.114698172	3.116662025	3.117969513	3.119529963	3.120388508	3.120891094	3.121335268	3.123042345	3.124786615	3.126660109	3.127506256	3.12870574	3.129817009	3.131636858	3.132825136
105	463-4.spa	M	68	Lung cancer	Cancer	3.318079233	3.319577694	3.318003416	3.321474075	3.326688766	3.327022552	3.32914567	3.331801653	3.337354183	3.340050459	3.342876673	3.34025383	3.341899157	3.347665071	3.351418257	3.352915287	3.354084015	3.356741905	3.359072924	3.360464573	3.361227512	3.361848831	3.364071369	3.365210772	3.368846893	3.370406866	3.371776581	3.370103359	3.372147799	3.376476049	3.378399611	3.378616571	3.379691362	3.381385565	3.382586002	3.383404255	3.385133743	3.386892557	3.388573647	3.389778852	3.391486168	3.392276525	3.393047094	3.393962383
106	473-4.spa	M	67	Lung cancer	Cancer	3.191177607	3.192612171	3.19131875	3.194586277	3.199801683	3.200450182	3.203320026	3.205481291	3.210519075	3.213085651	3.216320753	3.214104414	3.215760946	3.221885204	3.225128889	3.225876808	3.227838516	3.23106885	3.233179808	3.234126091	3.234744787	3.23614049	3.238664627	3.239802837	3.243060589	3.244902134	3.246442556	3.244926453	3.246739388	3.250228405	3.252603292	3.253739595	3.255088806	3.256347656	3.257192373	3.257768869	3.259534121	3.260988474	3.263009071	3.26376009	3.264873981	3.266068935	3.268060446	3.269281864
107	476-4.spa	F	66	Lung cancer	Cancer	3.070388317	3.07136941	3.070176125	3.073461294	3.078599215	3.079424858	3.082034349	3.084050655	3.089206219	3.091997147	3.095100403	3.092617512	3.094579458	3.100403309	3.103473425	3.104469299	3.106114864	3.108686924	3.111112595	3.11222291	3.113237619	3.114388466	3.116644621	3.117794752	3.121165991	3.122953176	3.124610662	3.123389482	3.125417948	3.128782272	3.130271435	3.131173372	3.13246417	3.133684874	3.134409904	3.13465476	3.136406183	3.137981415	3.139880896	3.141182184	3.142639637	3.143468142	3.144927263	3.146223307
108	480-4.spa	M	66	Lung cancer	Cancer	3.063521385	3.064909935	3.063540936	3.066696405	3.07215786	3.073235512	3.075845957	3.077727318	3.08251524	3.085202694	3.088600397	3.086591721	3.088515043	3.093949795	3.096911192	3.09807992	3.099967718	3.103022099	3.105279446	3.106049061	3.106421709	3.107059717	3.109960318	3.111398697	3.114629984	3.116220236	3.117626429	3.116442204	3.1183424	3.121970415	3.123777866	3.12467885	3.126110077	3.127440453	3.128153801	3.128518105	3.130191565	3.131551981	3.133221865	3.134592533	3.136018991	3.136924267	3.138594151	3.139810085
109	489-4.spa	M	52	Lung cancer	Cancer	3.06272459	3.063777447	3.062325954	3.065611362	3.070893526	3.071722031	3.074136496	3.075780869	3.080731869	3.083282471	3.086798191	3.084639549	3.086541414	3.092317581	3.095292807	3.096374035	3.098401308	3.101091623	3.10305357	3.104029894	3.104911089	3.105631351	3.107829809	3.109099627	3.112724066	3.114612341	3.115974426	3.114567041	3.116598129	3.120246172	3.122083664	3.123101473	3.124372959	3.125884295	3.126892805	3.126961946	3.128380775	3.129935265	3.131727457	3.132837057	3.134106874	3.134937525	3.136672258	3.138107538
110	495-4.spa	M	53	Lung cancer	Cancer	3.431937456	3.433771372	3.432761192	3.436752558	3.441751719	3.441904545	3.44359231	3.445643425	3.451134443	3.454108953	3.457901716	3.454959869	3.456809759	3.463077545	3.465579987	3.467273235	3.46952796	3.472076178	3.474192858	3.475344658	3.476953745	3.477499485	3.478981018	3.479692459	3.483428955	3.485508442	3.48709774	3.485569954	3.487609625	3.491677046	3.49357605	3.494619608	3.49573946	3.496798515	3.498360157	3.499204159	3.50093317	3.502593756	3.504057884	3.504936934	3.506432295	3.507453442	3.509074926	3.51025629
111	703-4.spa	M	71	Lung cancer	Cancer	3.052578449	3.053965092	3.052739382	3.05557394	3.060820818	3.061634302	3.064293861	3.066271782	3.07135272	3.074018478	3.077174664	3.07459116	3.076447964	3.082425833	3.08559823	3.086383104	3.088280201	3.09150362	3.094063044	3.094918728	3.09525919	3.096187592	3.098708391	3.099750757	3.103093863	3.104572296	3.106000185	3.104887486	3.106591463	3.110274315	3.112476826	3.113488197	3.114345551	3.115602255	3.116541386	3.117136955	3.118825436	3.120447159	3.122300148	3.123111963	3.124078512	3.125240326	3.127225399	3.128268957
112	705-4.spa	M	65	Lung cancer	Cancer	3.222324371	3.22384882	3.223031044	3.226410389	3.231378794	3.232290745	3.23496604	3.23656559	3.241656303	3.244657993	3.247781277	3.245094538	3.24716258	3.253225565	3.255818367	3.256675243	3.259259462	3.262418032	3.264099598	3.264498711	3.265268564	3.26666379	3.269359827	3.270325184	3.273266077	3.275192976	3.276679277	3.275485754	3.277616739	3.280925274	3.282849312	3.283956289	3.285220146	3.28645134	3.287029505	3.287810564	3.28962779	3.290701389	3.292409658	3.294066191	3.295339823	3.296327829	3.298169851	3.299526215
113	711-4.spa	M	76	Lung cancer	Cancer	3.068020821	3.069247723	3.068136454	3.071529865	3.076271296	3.076642513	3.079412222	3.0817554	3.086825848	3.08943367	3.092494488	3.090644836	3.092520714	3.097643375	3.100682259	3.101851702	3.103619576	3.106642962	3.108899117	3.109908819	3.110647917	3.11163497	3.11399579	3.114911318	3.118385553	3.120234728	3.121620178	3.120446682	3.122294664	3.125697374	3.127848864	3.128849983	3.129845142	3.131148338	3.131821871	3.132205009	3.133966208	3.135729313	3.137665749	3.138468742	3.139420271	3.140665293	3.142240047	3.143362045
114	731-4.spa	M	62	Lung cancer	Cancer	3.306330919	3.307351351	3.305869579	3.309341192	3.314798594	3.316236973	3.319233179	3.320600986	3.325902224	3.328634262	3.331499338	3.328699112	3.330559254	3.33657527	3.340148926	3.341435194	3.342831373	3.345360756	3.347788572	3.348837376	3.349740028	3.35081172	3.353401661	3.354396105	3.357582092	3.359004736	3.360873938	3.360221863	3.361726761	3.364891768	3.366479874	3.367471218	3.369114399	3.370880842	3.371783018	3.37154007	3.373271465	3.375218391	3.377189398	3.378429651	3.379383564	3.380358458	3.382282495	3.382829189
115	733-4.spa	F	49	Lung cancer	Cancer	3.097059488	3.098246574	3.09658289	3.09987998	3.105174065	3.105764389	3.108434439	3.110322714	3.115571022	3.118550301	3.121471643	3.118927956	3.12067318	3.126491308	3.129420757	3.130506992	3.132726431	3.135680437	3.137595654	3.138525724	3.139486074	3.140502453	3.142737389	3.143872738	3.1473701	3.148979187	3.150623322	3.149398565	3.151136637	3.154740334	3.156506062	3.157311916	3.158267498	3.159592152	3.160457611	3.160660744	3.162788153	3.164567709	3.166140556	3.167131186	3.168499231	3.169457912	3.171162605	3.172427416
116	738-4.spa	F	66	Lung cancer	Cancer	3.067759752	3.069201946	3.067870617	3.07111454	3.076434374	3.07706809	3.079729319	3.081602335	3.086706161	3.0895679	3.092508316	3.090195179	3.09218502	3.097957373	3.101185083	3.102286339	3.103970051	3.10683918	3.10915184	3.109904766	3.11057663	3.111546755	3.113953114	3.114745855	3.117846251	3.12007308	3.12157011	3.119837761	3.121829987	3.125735521	3.127367735	3.128207445	3.129602671	3.130830288	3.131741762	3.132336855	3.134016514	3.135742903	3.137757063	3.138700962	3.139652729	3.140772343	3.142217636	3.143367767
117	743-4.spa	M	67	Lung cancer	Cancer	3.14449358	3.145979166	3.145056009	3.148083448	3.15293026	3.153396368	3.156113625	3.158051014	3.163255215	3.166268587	3.169218302	3.166995049	3.16913867	3.1749053	3.178011656	3.178636551	3.180459738	3.183700323	3.185876369	3.186467886	3.187353849	3.188454866	3.190688848	3.191986799	3.195678711	3.197616577	3.198889494	3.197434187	3.199440956	3.202954769	3.204662323	3.205393553	3.206854105	3.208256245	3.208795786	3.2089324	3.210945606	3.212873697	3.214902878	3.216006994	3.217545509	3.218650103	3.219929218	3.220491409
118	745-4.spa	F	28	Lung cancer	Cancer	3.067959309	3.06946826	3.068566084	3.07177043	3.077141285	3.077814579	3.080060005	3.08202672	3.087088346	3.090023756	3.093130112	3.090462208	3.092634201	3.098491669	3.101493835	3.102492571	3.104291677	3.107088804	3.109297752	3.110461473	3.11132288	3.112464428	3.114556313	3.115297318	3.118833065	3.120638371	3.12182188	3.120728254	3.122801065	3.126209736	3.127887487	3.129043818	3.130470037	3.131958246	3.132308722	3.132333279	3.134062767	3.136054993	3.137935162	3.138828278	3.140001535	3.140997171	3.142932653	3.144077778
119	753-4.spa	F	59	Lung cancer	Cancer	3.291218996	3.292706251	3.291888237	3.294924974	3.300090551	3.30057025	3.303165913	3.305352211	3.310679913	3.313596964	3.316349506	3.313947916	3.315966606	3.321942806	3.32519722	3.325946093	3.327818632	3.330960035	3.33319521	3.333862782	3.334357262	3.335315704	3.337721348	3.338894606	3.342802048	3.344939709	3.345821381	3.344154596	3.34582305	3.349778891	3.352140427	3.353116035	3.354297161	3.355639458	3.356375933	3.35673666	3.358405828	3.360286474	3.362118244	3.363272667	3.36431241	3.365294218	3.367147684	3.36839509
120	754-4.spa	M	77	Lung cancer	Cancer	3.059329748	3.060877085	3.059579372	3.062760115	3.06811738	3.068702698	3.071352243	3.073428869	3.078369856	3.080889225	3.083720922	3.081810951	3.084026098	3.089665174	3.092580318	3.093607187	3.095769167	3.098581076	3.100632429	3.101573229	3.102397919	3.10359025	3.105812073	3.106690645	3.110188484	3.111893415	3.113388777	3.112132311	3.114101171	3.11749053	3.119223833	3.120438576	3.121761799	3.123029709	3.123717785	3.12412858	3.125789881	3.127637148	3.129495144	3.130197287	3.13143301	3.132690907	3.13425231	3.135400295
121	758-4.spa	M	66	Lung cancer	Cancer	3.141002178	3.142139912	3.141087532	3.14447999	3.149224997	3.149768353	3.152401447	3.154595375	3.159683466	3.162293673	3.165508986	3.163165569	3.16508913	3.170844555	3.173758745	3.1747334	3.176655293	3.179530859	3.181552887	3.182443857	3.183264494	3.184184074	3.186885834	3.187889814	3.191446781	3.193304062	3.194659233	3.193254948	3.195435762	3.198750973	3.20060277	3.201728106	3.203176022	3.204222679	3.205003023	3.205295324	3.206865788	3.208549738	3.210775614	3.211583138	3.212989807	3.21398592	3.215404034	3.216489315
122	765-4.spa	M	76	Lung cancer	Cancer	3.065152407	3.066252232	3.065183878	3.068690062	3.073339462	3.074060678	3.076894999	3.078996658	3.084120512	3.086731195	3.090234995	3.087775946	3.089252949	3.095016956	3.098383665	3.099413633	3.101143122	3.104117393	3.106245518	3.106962681	3.107735395	3.108943701	3.111259937	3.112249613	3.115902662	3.117688656	3.119047642	3.117772341	3.119371414	3.122794628	3.124603033	3.125720024	3.127445698	3.128747702	3.129401207	3.129812241	3.131360769	3.133105278	3.134796858	3.135634184	3.136975765	3.137912035	3.139765978	3.141057491
123	774-4.spa	F	41	Lung cancer	Cancer	3.035636187	3.036967278	3.036035061	3.03921628	3.044189215	3.044576645	3.047495842	3.04961729	3.054355621	3.057071686	3.060411453	3.057872534	3.059498072	3.065451145	3.069048882	3.069916964	3.071405649	3.074379921	3.076435089	3.077472687	3.078288555	3.079253435	3.081648827	3.083050489	3.08671236	3.088485003	3.089408875	3.087894678	3.089966536	3.093531132	3.095364094	3.096365213	3.097470999	3.098582506	3.099667072	3.099939108	3.101608038	3.103489399	3.105386257	3.106170177	3.107565641	3.108546734	3.11022377	3.111288309
124	776-4.spa	M	38	Lung cancer	Cancer	3.071546555	3.072727919	3.071559191	3.074554682	3.079507828	3.080078363	3.08278966	3.084872484	3.090173483	3.092787743	3.095927477	3.093790054	3.095798731	3.101392269	3.104327917	3.105184078	3.107001066	3.110066414	3.112277269	3.113284111	3.114143372	3.114859343	3.117176056	3.118327141	3.121752977	3.123504162	3.124979258	3.123596191	3.125254154	3.128980875	3.131203651	3.132215261	3.133414745	3.134736061	3.135447025	3.135708094	3.137068987	3.138867855	3.141162634	3.142286539	3.143172979	3.144053459	3.14547348	3.147101164
125	790-4.spa	M	51	Lung cancer	Cancer	3.075333595	3.076217175	3.074701786	3.078490019	3.083884239	3.084264278	3.086865187	3.089073658	3.09414196	3.096770525	3.099727631	3.09737134	3.099091768	3.105088949	3.108173132	3.109195471	3.111154079	3.11370492	3.115786552	3.116880417	3.118030071	3.119358063	3.121777773	3.122249603	3.125361443	3.127482891	3.128887177	3.127399206	3.129501581	3.133190393	3.135083675	3.135995865	3.136931658	3.138032675	3.138819695	3.139093161	3.140806198	3.142690659	3.144714355	3.145856857	3.146933317	3.147839546	3.149789333	3.150869131
126	809-4.spa	F	52	Lung cancer	Cancer	3.412264109	3.413827658	3.412615061	3.415590286	3.419991493	3.420602083	3.42337203	3.425384998	3.430748463	3.433888435	3.436770678	3.434565783	3.437039137	3.443040133	3.445539236	3.446811199	3.448830605	3.45148325	3.453621387	3.454751015	3.455435038	3.456955671	3.459772825	3.460526466	3.464065313	3.465666294	3.467095613	3.46557951	3.467469215	3.471338272	3.473280668	3.474467754	3.475721359	3.477042675	3.477645159	3.477392435	3.479736567	3.481868029	3.483863354	3.484716415	3.486002207	3.486886501	3.488126516	3.489593506
127	813-4.spa	F	66	Lung cancer	Cancer	3.06513381	3.066483736	3.065216303	3.068593264	3.073904037	3.074466705	3.077031374	3.079135656	3.084124804	3.086440086	3.089691877	3.087693691	3.08942008	3.094944239	3.097932577	3.098919392	3.100946188	3.104145765	3.106298208	3.107219219	3.108269453	3.109429121	3.111629009	3.112579584	3.115657806	3.117376804	3.118812323	3.117722988	3.119777679	3.123199701	3.124789476	3.125557184	3.12674737	3.12838459	3.129401445	3.129726171	3.131257296	3.132706642	3.134672403	3.135465145	3.13696003	3.138204575	3.139643669	3.140369892
128	816-4.spa	F	66	Lung cancer	Cancer	3.21574235	3.216954947	3.215676546	3.219091415	3.224178314	3.224639416	3.227089405	3.228820086	3.234474182	3.236845255	3.239727974	3.237447739	3.23902154	3.244961977	3.248281717	3.249504566	3.251183033	3.253832817	3.256108046	3.257354259	3.258336544	3.259636641	3.262024879	3.262579203	3.265883446	3.267763615	3.26942873	3.26838851	3.270184994	3.273719311	3.275439024	3.276525259	3.278017521	3.278859615	3.279638529	3.280184746	3.28158021	3.282995939	3.285107136	3.28610754	3.287568331	3.288403511	3.289685011	3.290881395
129	823-4.spa	M	67	Lung cancer	Cancer	3.087133408	3.088145733	3.086930037	3.090052128	3.094964027	3.095736265	3.098750591	3.100682974	3.105720282	3.108558178	3.111748219	3.109480381	3.110940695	3.116473675	3.119829178	3.120874643	3.122639418	3.125561953	3.128085136	3.128936768	3.129379749	3.130323172	3.132668495	3.133649588	3.136977673	3.138958693	3.140706539	3.139193535	3.140930176	3.145097494	3.146888018	3.147692442	3.148880482	3.150253773	3.151002407	3.151024103	3.152657747	3.154696703	3.156440258	3.157537699	3.158821106	3.159552813	3.161135435	3.162305355
130	824-4.spa	M	58	Lung cancer	Cancer	3.077260494	3.078840494	3.077332735	3.080349922	3.08583045	3.086513758	3.089118004	3.090916872	3.095982313	3.09890461	3.102089882	3.099651575	3.101535082	3.107394457	3.11050725	3.111510754	3.11339426	3.116261482	3.118305445	3.119108915	3.119790077	3.120726109	3.12343359	3.12457633	3.127980709	3.129960775	3.131276369	3.129742622	3.131221533	3.134731293	3.137200832	3.138430834	3.139302015	3.140427351	3.14135313	3.141623259	3.143204689	3.144860744	3.14686203	3.14772892	3.148776054	3.14972496	3.15130949	3.152469397
131	825-4.spa	M	76	Lung cancer	Cancer	3.059475422	3.060939789	3.059679985	3.062872171	3.068020582	3.068853855	3.07124877	3.073139191	3.078332186	3.08130908	3.084339619	3.081950188	3.083865881	3.089643717	3.092734814	3.093782663	3.095590353	3.098169804	3.100313187	3.101439953	3.102334499	3.102919102	3.1054461	3.106734514	3.110329151	3.112196207	3.113351822	3.111684799	3.113386869	3.116884947	3.118858337	3.120069265	3.121512175	3.122584343	3.123247862	3.123847723	3.125996113	3.127338886	3.129006863	3.130034685	3.13112402	3.132141113	3.133798122	3.134743452
132	827-4.spa	M	54	Lung cancer	Cancer	3.046267748	3.047491789	3.04610157	3.049490452	3.054782629	3.05559063	3.058153152	3.06015873	3.065269232	3.067744017	3.071064234	3.068883181	3.070559263	3.076328278	3.079570532	3.080636024	3.082288504	3.084863901	3.086954594	3.088057518	3.089125156	3.090213299	3.092509508	3.09337616	3.09661603	3.098647356	3.099953651	3.098281384	3.100020647	3.103579998	3.105619669	3.106996298	3.108381748	3.109461784	3.110366583	3.110758781	3.112292051	3.113735199	3.115458965	3.116416216	3.117996693	3.11917758	3.120589495	3.121674538
133	829-4.spa	M	59	Lung cancer	Cancer	3.051368237	3.052770615	3.051600933	3.054909706	3.059970856	3.060422897	3.063357592	3.065042973	3.0699718	3.072776794	3.075941324	3.073487043	3.075252295	3.081328869	3.084601641	3.085223675	3.08732605	3.090435505	3.092531681	3.093040228	3.093722343	3.094837666	3.097130775	3.098376989	3.101819515	3.103612423	3.105226994	3.104104757	3.10569334	3.109291792	3.111170292	3.111917257	3.113244534	3.114652395	3.115593195	3.115907669	3.117297173	3.119117022	3.121146441	3.122136831	3.123167515	3.124350309	3.126064301	3.127138376
134	831-4.spa	M	60	Lung cancer	Cancer	3.039465904	3.040832281	3.039909124	3.043332577	3.0483284	3.048831224	3.051415443	3.053601265	3.05856204	3.061155796	3.064277411	3.061889648	3.063746929	3.069300175	3.07245326	3.07379508	3.075849295	3.07857728	3.080407858	3.081156015	3.08216238	3.083451033	3.085790873	3.086647511	3.090275049	3.092206717	3.093398571	3.092024565	3.093909979	3.097416162	3.099199772	3.099953651	3.101236105	3.102433681	3.103472471	3.104354143	3.105772972	3.10703969	3.109070539	3.110266209	3.111547709	3.112455606	3.114177942	3.115377665
135	836-4.spa	F	31	Lung cancer	Cancer	3.039059877	3.040033817	3.038970947	3.042481899	3.047476053	3.04816556	3.051058054	3.053046703	3.057980299	3.06043458	3.063946247	3.062141657	3.063809156	3.069028139	3.072001219	3.072948217	3.075100899	3.078341961	3.080364704	3.081043243	3.081725359	3.0827775	3.085465908	3.086516857	3.089865208	3.091448307	3.092872143	3.091567516	3.093333006	3.097088575	3.09909606	3.099684954	3.100894928	3.10226965	3.103145838	3.103834629	3.10553956	3.106971979	3.108838558	3.109776497	3.111038685	3.1121912	3.113594055	3.114930391
136	837-4.spa	M	58	Lung cancer	Cancer	3.218279839	3.219753027	3.218980312	3.222303629	3.227068663	3.227677345	3.23061347	3.232440948	3.23724556	3.240123749	3.243530035	3.241330862	3.243279457	3.249088049	3.252197742	3.252806664	3.255146027	3.258393049	3.260431767	3.261196136	3.26215744	3.263278961	3.265697002	3.266799927	3.269977808	3.271741867	3.273116112	3.271829367	3.273713112	3.277758837	3.279496908	3.280022621	3.281270981	3.282744646	3.283634901	3.283594847	3.285109997	3.287150621	3.289436817	3.290576458	3.291702747	3.292780876	3.294420481	3.29549551
137	838-4.spa	M	62	Lung cancer	Cancer	3.030136347	3.031249523	3.029617548	3.033130646	3.038568497	3.039105892	3.041921139	3.043818951	3.04868865	3.051659584	3.054716825	3.052340508	3.054111481	3.060135841	3.063359022	3.064234018	3.066119194	3.068543196	3.070741415	3.07172823	3.072562456	3.073473692	3.075685024	3.076842546	3.080539227	3.08251977	3.084084988	3.082366943	3.083864689	3.087399006	3.089559793	3.090478897	3.091614485	3.093005419	3.09400034	3.094184637	3.095706463	3.097397327	3.099447012	3.100590706	3.101732492	3.102252007	3.103991032	3.105511189
138	840-4.spa	M	61	Lung cancer	Cancer	3.041636944	3.04294467	3.041415215	3.044918537	3.050406218	3.050949812	3.053763628	3.055607796	3.060707569	3.06340456	3.066723347	3.064366102	3.065855026	3.071840286	3.075002432	3.075862646	3.077723742	3.080546141	3.082868576	3.083877087	3.084768057	3.085536003	3.088026524	3.089169264	3.092512846	3.094232559	3.095563889	3.094233036	3.096140623	3.099659204	3.101409912	3.102264643	3.103732109	3.104933262	3.10561657	3.105784178	3.107497692	3.109445333	3.111582279	3.112405777	3.113295794	3.114367485	3.116228342	3.117413998
139	846-4.spa	F	56	Lung cancer	Cancer	3.038782597	3.040169954	3.038881779	3.042113543	3.047367096	3.047812939	3.050218105	3.052417278	3.05748868	3.060145617	3.063569784	3.061147451	3.063167095	3.069119692	3.071911812	3.072609186	3.074414492	3.07726717	3.079828501	3.080900192	3.081597805	3.082653761	3.08479476	3.085843086	3.089392424	3.091066122	3.092353106	3.090965509	3.093017817	3.096844673	3.098925114	3.099857807	3.101104498	3.102094173	3.102694273	3.103197098	3.10527277	3.106972218	3.108315468	3.109125376	3.110528469	3.111356735	3.112894773	3.114269733
140	847-4.spa	M	61	Lung cancer	Cancer	3.056393385	3.057609797	3.056067944	3.059074879	3.064453602	3.065206289	3.067531586	3.069678307	3.074997902	3.077884912	3.080933809	3.078326225	3.080052137	3.085895538	3.089044571	3.090307236	3.092364311	3.094974041	3.097073317	3.097776651	3.098277092	3.099355698	3.101862431	3.103144407	3.106507063	3.108392477	3.10984683	3.108428478	3.110205173	3.11392951	3.115741253	3.116514444	3.118091345	3.119622469	3.120148897	3.120284557	3.122145176	3.123781204	3.125410318	3.126188993	3.127439976	3.128633499	3.130362272	3.131501198
141	854-4.spa	F	56	Lung cancer	Cancer	3.562021971	3.562664032	3.561628819	3.565649748	3.570597172	3.570938587	3.573833466	3.575623751	3.581228495	3.584446192	3.587903976	3.585299015	3.586873293	3.592577219	3.595253229	3.596147776	3.598416567	3.602020025	3.604681015	3.605363131	3.605436802	3.606261015	3.608949423	3.610062838	3.613121748	3.616108656	3.617435455	3.615988016	3.617907524	3.621673107	3.623539925	3.624562979	3.625579119	3.626859903	3.62752986	3.627887964	3.629192829	3.631363392	3.634170532	3.635488987	3.636554241	3.636515856	3.638310432	3.639616251
142	861-4.spa	M	64	Lung cancer	Cancer	3.061436653	3.062543154	3.061373234	3.064786911	3.069789171	3.070229292	3.073150873	3.07504344	3.080287218	3.083268881	3.086438417	3.08407402	3.085920811	3.091849089	3.094959974	3.09594202	3.097929001	3.10085988	3.102727175	3.103502035	3.104385376	3.105273247	3.107797146	3.10914278	3.112621307	3.114334345	3.11562705	3.114174366	3.11572504	3.119337797	3.121427774	3.121948719	3.12326169	3.124712467	3.125310898	3.125745058	3.127595425	3.129482508	3.131085873	3.132115841	3.133486748	3.134218931	3.135779858	3.137151718
143	866-4.spa	M	66	Lung cancer	Cancer	3.207246304	3.208494902	3.207014561	3.210208654	3.215481043	3.216483593	3.219338655	3.221213579	3.226392746	3.228904247	3.231691599	3.22956562	3.231564283	3.237290621	3.240548611	3.241279125	3.243476629	3.246582031	3.248613119	3.249457836	3.250147581	3.251366854	3.253844976	3.254514217	3.258019447	3.259961128	3.261379004	3.259970903	3.261758566	3.265267849	3.267427206	3.268380404	3.269266367	3.270550489	3.271675348	3.271814585	3.272845984	3.274682283	3.276935101	3.278013468	3.2795012	3.280153513	3.281832695	3.283239365
144	870-4.spa	M	44	Lung cancer	Cancer	3.070480347	3.071926355	3.070399761	3.073601007	3.07889986	3.079379797	3.081698656	3.083760262	3.089088917	3.091599464	3.094612122	3.092425108	3.094394922	3.100086451	3.103059053	3.103916168	3.105842113	3.108954906	3.111061573	3.112020731	3.112890959	3.113848209	3.116117239	3.11713028	3.120555162	3.122440815	3.123570204	3.12209034	3.124401808	3.128320217	3.129828691	3.130408525	3.131994247	3.133308887	3.133867979	3.13404274	3.135896444	3.137653589	3.139466524	3.140449286	3.141719818	3.142991066	3.144665718	3.145570755
145	882-4.spa	M	64	Lung cancer	Cancer	3.203954935	3.205088854	3.204077244	3.207195044	3.212225199	3.212907553	3.215602398	3.217760801	3.22274971	3.225345612	3.228553772	3.226356745	3.228398085	3.234080553	3.237711668	3.238790989	3.240127325	3.242701769	3.244775772	3.24586153	3.246930361	3.247631311	3.249851942	3.251666307	3.255114794	3.256986856	3.258466244	3.257115602	3.258776665	3.261935711	3.263514042	3.264821768	3.266126633	3.267372847	3.268244505	3.268774033	3.270065784	3.271819353	3.273801804	3.275035381	3.276212692	3.277049541	3.278952837	3.280109882
146	887-4.spa	M	68	Lung cancer	Cancer	3.307225466	3.308539391	3.306720257	3.310526609	3.316461563	3.316811562	3.319426298	3.321410179	3.326633453	3.329396725	3.332896471	3.330480099	3.332121134	3.337992668	3.341626167	3.342667818	3.344332695	3.347374439	3.349759579	3.350958347	3.351663828	3.352684259	3.355161905	3.356123924	3.359561443	3.361747503	3.363767624	3.362417221	3.364378214	3.367931128	3.369941711	3.370410204	3.371490955	3.372921228	3.374256372	3.374906063	3.376188993	3.377860546	3.380102158	3.381219864	3.382329226	3.383452892	3.385576725	3.386795521
147	889-4.spa	M	77	Lung cancer	Cancer	3.059581757	3.060684681	3.059122562	3.062640667	3.067865849	3.068303823	3.070759296	3.072697639	3.077916145	3.08057332	3.083945036	3.081423044	3.083210945	3.088969707	3.092209101	3.093449116	3.095112085	3.097820044	3.100198984	3.101166248	3.101832628	3.102735758	3.104879856	3.105912685	3.10976243	3.111639023	3.112902164	3.111226082	3.112848282	3.116803169	3.119148493	3.119766951	3.120972395	3.122550488	3.123488426	3.123561382	3.124938488	3.126779318	3.128900051	3.129801035	3.131051064	3.131891251	3.133334398	3.13446641
148	890-4.spa	M	51	Lung cancer	Cancer	3.064106226	3.065478802	3.064116716	3.067336559	3.072779655	3.073462486	3.075883627	3.07790184	3.083074808	3.085960388	3.088898659	3.086191654	3.087983131	3.094052792	3.097269297	3.097883701	3.099558353	3.102838278	3.10528779	3.106084347	3.10646224	3.107300997	3.109740973	3.110580444	3.113941669	3.116175652	3.117740393	3.116310596	3.117999554	3.121510983	3.123474121	3.124130487	3.12527442	3.126843929	3.128031969	3.128368616	3.129838705	3.131441355	3.1331563	3.134341002	3.135578156	3.136583328	3.138092995	3.139433146
149	895-4.spa	M	70	Lung cancer	Cancer	3.062710285	3.063987017	3.063004732	3.066445827	3.071494818	3.071773529	3.074444771	3.07646203	3.081604719	3.08453846	3.087471724	3.084841728	3.086752892	3.092797518	3.095874071	3.096533775	3.098553896	3.101641655	3.104023933	3.104850292	3.105213404	3.106254101	3.108558893	3.10931778	3.112799406	3.114733696	3.115984201	3.11469841	3.116585493	3.119884014	3.122198105	3.123197317	3.124464989	3.125572443	3.126499653	3.127023458	3.12849474	3.130182505	3.131980896	3.13284111	3.134069443	3.13495779	3.136696577	3.138082743
150	1-4.spa	M	57	nasopharyngeal carcinoma	Cancer	3.062037706	3.063187361	3.06216073	3.065317869	3.070364475	3.071032286	3.073685884	3.075563908	3.080698729	3.083468676	3.086384296	3.083959341	3.086036444	3.091960192	3.095193386	3.095857143	3.097498655	3.100290537	3.102524281	3.103631258	3.104366779	3.105374575	3.10786128	3.10877347	3.112132788	3.114305258	3.115728617	3.11407423	3.115832567	3.119307995	3.121141195	3.121970654	3.123336315	3.124666929	3.125460863	3.125814438	3.127300739	3.12879467	3.130582571	3.131441355	3.132840157	3.133492231	3.135252714	3.136805773
151	30-4.spa	M	48	nasopharyngeal carcinoma	Cancer	3.071999073	3.073493958	3.072863102	3.076362133	3.081212997	3.081638098	3.084345818	3.086210728	3.091223955	3.094162464	3.097441912	3.094708204	3.096313953	3.102103472	3.105231285	3.106321096	3.108279943	3.111307621	3.113642931	3.114324808	3.114984035	3.115843296	3.118207216	3.119216204	3.122579098	3.124392986	3.125901937	3.124255419	3.126083136	3.129640818	3.13166213	3.132622957	3.133988619	3.135329008	3.13608551	3.136464357	3.138348103	3.139868021	3.141554356	3.142461538	3.14376688	3.144514322	3.146194458	3.147770643
152	378-4.spa	F	54	nasopharyngeal carcinoma	Cancer	3.089198589	3.090378284	3.089288473	3.092389584	3.097216845	3.097757578	3.100451469	3.102582455	3.107751131	3.110757589	3.113912582	3.111381531	3.112828732	3.11858201	3.121968508	3.12279582	3.125151873	3.127971172	3.129973412	3.131029606	3.13182497	3.13233757	3.134879589	3.136264086	3.139662981	3.141181946	3.142562151	3.141640186	3.143179655	3.146859884	3.148611307	3.149249315	3.150537968	3.151994944	3.152586699	3.152772903	3.154726982	3.156325579	3.158073664	3.159256458	3.160687208	3.161607504	3.163240671	3.164320946
153	447-4.spa	M	49	nasopharyngeal carcinoma	Cancer	3.052652597	3.053822041	3.052368641	3.055706739	3.061037064	3.061645985	3.064069271	3.066228628	3.0713346	3.073963165	3.076990366	3.074575663	3.076363802	3.082099438	3.085272789	3.086538553	3.088322401	3.090921402	3.093138218	3.0941751	3.095169306	3.095973015	3.097939491	3.099118471	3.102613449	3.104214907	3.105565548	3.104475975	3.10661459	3.109594584	3.111291647	3.112286568	3.113622665	3.114812374	3.115861893	3.116350889	3.117961407	3.119330883	3.120962143	3.122010946	3.123334408	3.12398839	3.125731707	3.127038002
154	759-4.spa	M	68	nasopharyngeal carcinoma	Cancer	3.143568516	3.144970894	3.144280672	3.147729397	3.152571678	3.153202057	3.155741215	3.157698154	3.162722826	3.165541887	3.168403149	3.166071177	3.168211222	3.173911333	3.177104235	3.178056717	3.179706812	3.182507515	3.184583426	3.185966015	3.186410666	3.186975002	3.189213037	3.190635443	3.194377661	3.195802927	3.19709897	3.195680141	3.19748044	3.201218367	3.203293085	3.203934908	3.205067396	3.206247807	3.207476854	3.207898617	3.209588766	3.211234808	3.212876797	3.213706255	3.214698076	3.215896845	3.217768908	3.218791485
155	770-4.spa	M	57	nasopharyngeal carcinoma	Cancer	3.028668642	3.029427767	3.028309584	3.031934023	3.036876917	3.037205696	3.039899349	3.0417974	3.046790361	3.04961729	3.052650213	3.050405025	3.05233264	3.058129787	3.061178207	3.062019587	3.063954592	3.066764116	3.068800688	3.069788933	3.070758104	3.071722984	3.073893785	3.074564219	3.078110933	3.080153942	3.081513643	3.080292463	3.082123041	3.085494041	3.087063313	3.088160038	3.089751005	3.090976238	3.091595888	3.091892481	3.093710184	3.095122337	3.096932411	3.097888231	3.099007607	3.099890471	3.101574659	3.102944851
156	822-4.spa	M	47	nasopharyngeal carcinoma	Cancer	3.030219078	3.031320095	3.030167341	3.033472776	3.038396597	3.038747787	3.0415411	3.043856859	3.048887014	3.051347256	3.05417347	3.051905155	3.054180861	3.060026884	3.062898159	3.063597918	3.065555096	3.068491459	3.070639133	3.071623325	3.072151423	3.07291007	3.075405598	3.076495647	3.07982111	3.081650734	3.082853317	3.081618309	3.083453894	3.086906433	3.08868432	3.089738846	3.09099555	3.092186689	3.093333721	3.093659401	3.095110416	3.096957207	3.098784447	3.0996418	3.100768566	3.101423264	3.103129148	3.104350328
157	826-4.spa	M	36	nasopharyngeal carcinoma	Cancer	3.407659769	3.408998251	3.408639669	3.411886692	3.416942596	3.417675972	3.420436859	3.422237396	3.427785397	3.431113243	3.434046745	3.431476355	3.4328022	3.438747406	3.441978455	3.442933321	3.444841862	3.447729588	3.449995041	3.451213598	3.451706648	3.452535868	3.455497503	3.456526041	3.460049152	3.461998463	3.463219166	3.461638927	3.463593006	3.466817141	3.469093561	3.470160723	3.471400261	3.472639084	3.473559856	3.473902702	3.475300074	3.476759911	3.479353905	3.48021698	3.481214046	3.482942104	3.484853983	3.485850811
158	834-4.spa	F	54	nasopharyngeal carcinoma	Cancer	3.065408945	3.066927433	3.065815926	3.068922997	3.074286461	3.074798584	3.077186584	3.079231977	3.08450079	3.087183952	3.090281725	3.087769747	3.08957386	3.095493078	3.098423243	3.099517584	3.101365328	3.104260445	3.106354475	3.107254505	3.108054161	3.108832359	3.111289501	3.112431526	3.115760565	3.117459059	3.118815899	3.117644072	3.119201183	3.122635365	3.124699354	3.125699043	3.126807928	3.12800622	3.128853559	3.129342079	3.130979776	3.13256526	3.134320259	3.135354519	3.136383057	3.137025833	3.13869381	3.140450001
159	19-4.spa	F	46	Ovarian cancer	Cancer	3.07663846	3.07796979	3.076784611	3.080063105	3.085128307	3.085641623	3.088116646	3.090006113	3.095017672	3.097792625	3.101216078	3.098962545	3.10094738	3.106781483	3.109817982	3.110672712	3.112111807	3.114730358	3.116818666	3.117781639	3.118604898	3.119769812	3.122438908	3.123624563	3.126722097	3.128210068	3.129675865	3.128520012	3.130529642	3.134251833	3.136034489	3.136575222	3.137961864	3.13919878	3.139934778	3.139968395	3.141646385	3.143536329	3.145507336	3.146462917	3.147778988	3.148563623	3.150001287	3.150834799
160	404-4.spa	F	58	Ovarian cancer	Cancer	3.046812057	3.048225403	3.047314167	3.050426006	3.05526638	3.055720091	3.058300972	3.060428619	3.065410852	3.068115711	3.071159124	3.068805456	3.070698977	3.076451302	3.079682589	3.080677032	3.082579136	3.085502386	3.087578773	3.088392496	3.089123964	3.090144634	3.092342377	3.093379259	3.096632242	3.098405838	3.100226879	3.099059582	3.100827456	3.104060888	3.10573554	3.10646534	3.108078718	3.109500647	3.11007762	3.110311508	3.111883402	3.113488913	3.115214825	3.116292715	3.11758256	3.11847496	3.119913816	3.121049643
161	491-4.spa	F	44	Ovarian cancer	Cancer	3.038125992	3.039411068	3.038042545	3.041440248	3.047023773	3.047466278	3.049784899	3.051542759	3.056787729	3.059470654	3.062245846	3.060056686	3.062299013	3.06803441	3.070842981	3.071585894	3.073359013	3.076165199	3.078340054	3.079610348	3.080546379	3.081377029	3.083794117	3.084543705	3.088025331	3.089862108	3.090998411	3.089568615	3.091611862	3.095453739	3.097487926	3.097923994	3.09890604	3.100091696	3.100875378	3.101288557	3.10273385	3.104342699	3.10636282	3.107413292	3.108608961	3.109731674	3.111189842	3.112463474
162	762-4.spa	F	55	Ovarian cancer	Cancer	3.186940193	3.188125372	3.186510563	3.190447569	3.196274996	3.196490288	3.198754072	3.201035738	3.206404924	3.20872426	3.211812973	3.209114313	3.210664988	3.216663361	3.219927788	3.220994949	3.223094702	3.225698709	3.227475643	3.228549004	3.229910135	3.231060982	3.233034372	3.233842134	3.237612963	3.239446878	3.24071002	3.239113092	3.241222143	3.244707584	3.246376991	3.247535229	3.248802423	3.249728918	3.25043726	3.251273155	3.253018141	3.254617929	3.256484032	3.257361412	3.258816242	3.259850502	3.261425495	3.26264596
163	772-4.spa	F	44	Ovarian cancer	Cancer	3.055834532	3.05714345	3.055938721	3.059092999	3.064249754	3.064973116	3.067591429	3.069857597	3.075172663	3.077403307	3.080468178	3.07814765	3.079864264	3.085417271	3.088585854	3.08960104	3.091349602	3.093892813	3.096064806	3.097061634	3.097852468	3.098874569	3.101272106	3.102315903	3.10586381	3.10779047	3.109128952	3.107676506	3.109225512	3.112796545	3.114830017	3.115559101	3.116964817	3.118504286	3.119180202	3.119591475	3.12100625	3.122193098	3.124068737	3.12553978	3.127010107	3.128079176	3.129376173	3.130326271
164	783-4.spa	F	58	Ovarian cancer	Cancer	3.204732895	3.205815792	3.204851627	3.208161831	3.213269711	3.213970184	3.216645956	3.218219042	3.223370314	3.22641468	3.229580641	3.226951361	3.228461266	3.234514475	3.238059044	3.238697529	3.2403934	3.243128538	3.245031118	3.246082783	3.247063398	3.248231411	3.25074935	3.251349449	3.2548666	3.256812096	3.258048773	3.256612301	3.258564234	3.262034893	3.264318943	3.265473843	3.266551971	3.267657995	3.268510818	3.268746138	3.270501852	3.272192478	3.274085999	3.274828911	3.276014328	3.276894808	3.278509378	3.279214621
165	802-4.spa	F	54	Ovarian cancer	Cancer	3.051568985	3.052783966	3.051599026	3.055065393	3.060750961	3.060932159	3.063031197	3.065090656	3.070423603	3.073366404	3.076407194	3.073852539	3.075654984	3.081493855	3.084417582	3.085305929	3.087644577	3.090490341	3.092459917	3.093169451	3.093954802	3.09484005	3.097172737	3.098111391	3.101605415	3.103556633	3.105087519	3.10362649	3.105489254	3.109229565	3.111012936	3.111680031	3.112745762	3.114227295	3.115199327	3.115153313	3.11663723	3.118623018	3.120402575	3.120995045	3.122298956	3.123351812	3.125169277	3.126550674
166	817-4.spa	F	65	Ovarian cancer	Cancer	3.050573111	3.051819324	3.051017761	3.054550409	3.059453964	3.059880018	3.062512636	3.064391851	3.069197893	3.071977139	3.075191021	3.072982788	3.074973345	3.080812693	3.083911657	3.084569216	3.086414576	3.089061975	3.091324091	3.092333555	3.092869282	3.093821764	3.096600056	3.097939491	3.101457357	3.10274601	3.103905201	3.102668524	3.104433537	3.107884645	3.109690666	3.110679865	3.112158298	3.113744974	3.114432096	3.114554644	3.116256952	3.118222713	3.119822025	3.120431423	3.121602058	3.122655392	3.124368191	3.125211477
167	818-4.spa	F	60	Ovarian cancer	Cancer	3.03110981	3.032292604	3.030952215	3.034192324	3.039318562	3.039854765	3.042522192	3.04437089	3.049135923	3.052200317	3.055415154	3.053123236	3.055049896	3.060774803	3.063786268	3.064618349	3.066618443	3.069324732	3.071395874	3.072535992	3.073150873	3.074036121	3.07652545	3.077438593	3.080729961	3.082763433	3.084177017	3.082659483	3.084648609	3.08805418	3.089868784	3.091041803	3.092297077	3.093385935	3.093955278	3.094126225	3.095936775	3.097790241	3.099330902	3.100093365	3.101615667	3.102615118	3.104125738	3.105027676
168	835-4.spa	F	47	Ovarian cancer	Cancer	3.039960861	3.0408566	3.039526939	3.043262005	3.048339605	3.048671007	3.051207542	3.053145885	3.058023453	3.060621738	3.06401515	3.061637402	3.063350677	3.069386244	3.072358131	3.073011637	3.075107813	3.078126907	3.080240965	3.08089757	3.081517458	3.082594156	3.085044622	3.086060762	3.089674711	3.091422796	3.092701197	3.091293812	3.092972994	3.096572161	3.098459959	3.099307537	3.100428104	3.101621151	3.10234952	3.102893114	3.104627848	3.106399298	3.108199835	3.108794451	3.110234261	3.111326694	3.112790346	3.113785505
169	878-4.spa	F	52	Ovarian cancer	Cancer	3.430042982	3.430968285	3.429644585	3.432813644	3.438309669	3.438735485	3.441360474	3.44382143	3.448683023	3.451204538	3.454263449	3.45208168	3.453746319	3.459391594	3.462823153	3.464617252	3.466362953	3.468995571	3.471032143	3.47217226	3.472794533	3.474093676	3.476751804	3.477891445	3.480610371	3.482417345	3.484393835	3.482793093	3.484302759	3.488679886	3.490887403	3.491441965	3.492819548	3.494043112	3.495115757	3.495848417	3.496993303	3.498407602	3.500225067	3.500818014	3.502362728	3.503401518	3.505221367	3.50679183
170	11-4.spa	F	66	Thyroid cancer	Cancer	3.225225449	3.2270298	3.22532177	3.228272915	3.233316422	3.234022141	3.236488104	3.238721371	3.243840933	3.246371984	3.248975277	3.246391773	3.248593807	3.25442481	3.257640362	3.258956671	3.260900497	3.26357913	3.265696049	3.266714334	3.267328501	3.268391609	3.27093339	3.271965981	3.275249004	3.277419567	3.278754473	3.277256489	3.279271126	3.282929659	3.284444809	3.285558701	3.286987066	3.287837505	3.2886343	3.289439917	3.290949106	3.29244113	3.29442811	3.295271158	3.296616316	3.297791004	3.299400091	3.300420284
171	292-4.spa	F	58	Thyroid cancer	Cancer	3.062263489	3.063460827	3.062218904	3.065524817	3.070641518	3.070962667	3.073491335	3.075712442	3.081139803	3.083857775	3.086556435	3.084030867	3.086055279	3.091831207	3.094767809	3.095355988	3.097260714	3.100073099	3.10222888	3.103303194	3.104110718	3.105152607	3.107620001	3.108847141	3.112279892	3.113850117	3.114960194	3.11362958	3.115564585	3.119024515	3.121133327	3.122063398	3.123306513	3.124488354	3.124860287	3.125251055	3.127162218	3.128833771	3.130420685	3.131578684	3.133006573	3.133849859	3.135303736	3.136422634
172	411-4.spa	F	61	Thyroid cancer	Cancer	3.209854603	3.211344957	3.209939957	3.213193655	3.218393087	3.218841553	3.221226215	3.223258257	3.228488445	3.231382847	3.234787941	3.232511044	3.234143257	3.239984512	3.242769003	3.243667603	3.245993614	3.248657465	3.250368595	3.251326561	3.252105713	3.253610611	3.256210327	3.256582737	3.259806871	3.261684895	3.263320208	3.262044907	3.263922691	3.267386436	3.269519806	3.270560265	3.272255421	3.273447275	3.273991585	3.274200201	3.276124239	3.277324438	3.278857708	3.279825211	3.281413555	3.28279376	3.284191608	3.285075665
173	464-4.spa	F	56	Thyroid cancer	Cancer	3.050144911	3.051820278	3.051002741	3.054214478	3.058934212	3.059362411	3.061970711	3.06377244	3.06901598	3.07174325	3.074878216	3.072526932	3.074398279	3.080163956	3.083556414	3.084470987	3.086105108	3.089022636	3.091213703	3.091743708	3.092509985	3.093680859	3.095925331	3.096609354	3.100162268	3.101935625	3.103485346	3.102155685	3.104031563	3.107768774	3.109577179	3.110460997	3.111768007	3.112941265	3.113552809	3.114041567	3.115955591	3.117425442	3.119107008	3.119997501	3.121248722	3.122189283	3.12354517	3.124666691
174	702-4.spa	F	33	Thyroid cancer	Cancer	3.038913488	3.040315866	3.039339781	3.042442322	3.047492981	3.048095942	3.050926685	3.052871943	3.057614326	3.060324907	3.063498974	3.060983896	3.062954426	3.068901777	3.072070599	3.072767735	3.074390888	3.0771451	3.079505205	3.080713987	3.081539392	3.082201242	3.084425688	3.085481882	3.088890791	3.090808153	3.092251778	3.090750217	3.092540503	3.095948219	3.097984791	3.099069357	3.100258827	3.101470947	3.102028847	3.102382183	3.104067802	3.105350733	3.107468843	3.10855484	3.109751225	3.110845327	3.112376213	3.113240957
175	740-4.spa	F	42	Thyroid cancer	Cancer	3.052410126	3.053989887	3.052763939	3.055930376	3.060971498	3.061413765	3.064220667	3.066009521	3.071274757	3.074177504	3.077267885	3.074926615	3.07644701	3.08200407	3.085124969	3.086069107	3.087783337	3.091120005	3.093474865	3.093956232	3.094805717	3.09565568	3.098009109	3.099179745	3.102513075	3.10439539	3.105656385	3.104152679	3.105957031	3.109437227	3.111465216	3.112650871	3.1140306	3.115274191	3.115912199	3.116167307	3.117885828	3.11968708	3.121544123	3.122432947	3.123622894	3.124616146	3.126222849	3.12714982
176	747-4.spa	M	47	Thyroid cancer	Cancer	3.048493624	3.049657822	3.048448324	3.051994801	3.057107449	3.057494879	3.060083628	3.062096596	3.067240477	3.069942951	3.07288003	3.070302248	3.072274446	3.078082323	3.0810709	3.081904411	3.083896637	3.08690238	3.088839531	3.089504957	3.090356112	3.091364145	3.093672276	3.094607353	3.098277569	3.100196123	3.101341724	3.10025692	3.10209918	3.105370045	3.107119083	3.108095646	3.109325647	3.110776424	3.111752748	3.111999989	3.113129854	3.114922523	3.116833448	3.117580175	3.119030237	3.120180845	3.121560574	3.122698307
177	779-4.spa	F	31	Thyroid cancer	Cancer	3.399970293	3.400979519	3.399302959	3.40254426	3.407763004	3.408319473	3.411626577	3.413667202	3.41869092	3.421660423	3.424133301	3.422579765	3.424563646	3.429965734	3.433277607	3.43394804	3.435557127	3.438627481	3.44066453	3.44192791	3.442965746	3.443718433	3.445634604	3.446331739	3.449896812	3.452659845	3.454330444	3.452686787	3.453936815	3.457393646	3.459814072	3.460842609	3.461822987	3.463104725	3.463815928	3.464562416	3.466679335	3.468393803	3.469617367	3.470311403	3.472165108	3.473006725	3.474314213	3.475800991
178	787-4.spa	F	51	Thyroid cancer	Cancer	3.04206109	3.043050051	3.042009354	3.045386076	3.050159454	3.050452471	3.05338192	3.055803061	3.06106472	3.06323719	3.066195488	3.064146757	3.065849781	3.071545124	3.074774504	3.07579875	3.077635527	3.080058575	3.082089901	3.083422422	3.0842731	3.084942818	3.087151527	3.088317633	3.092163563	3.093882322	3.095081091	3.093807936	3.095540524	3.09892869	3.100708246	3.101886272	3.103047132	3.104392052	3.105249882	3.105282784	3.106896877	3.108378649	3.110058546	3.111023664	3.112522364	3.113265753	3.115113974	3.116530657
179	788-4.spa	F	49	Thyroid cancer	Cancer	3.203382492	3.204843044	3.203751564	3.206939459	3.212011576	3.213039875	3.216112137	3.217862606	3.222844124	3.22562027	3.228527784	3.226302147	3.228529453	3.234431982	3.236970901	3.237656355	3.239440441	3.242236137	3.244027138	3.245162487	3.246157646	3.247201204	3.24941802	3.25016427	3.253919601	3.25600481	3.257179976	3.256006002	3.2579813	3.261386395	3.263089657	3.26410532	3.265501261	3.266337633	3.267206192	3.267809153	3.269576311	3.271064997	3.272777319	3.273831129	3.275135756	3.275965929	3.277700186	3.27910471
180	789-4.spa	M	31	Thyroid cancer	Cancer	3.072571039	3.074011564	3.072831392	3.075850964	3.080897093	3.081773043	3.084202766	3.085897684	3.091269732	3.093928337	3.097090721	3.095091581	3.096901178	3.102651834	3.105452538	3.106130123	3.108160734	3.111044168	3.113176107	3.113940001	3.114784002	3.115836382	3.118061066	3.119088411	3.122682095	3.124454021	3.125819921	3.124346733	3.126440287	3.129994869	3.131634951	3.132457018	3.133784294	3.13492918	3.135778427	3.136761904	3.138415098	3.139774084	3.141581535	3.142623663	3.144051075	3.145190954	3.146770239	3.147651672
181	810-4.spa	F	58	Thyroid cancer	Cancer	3.185022593	3.186623335	3.185637951	3.188682556	3.193639517	3.194323301	3.197123289	3.199228764	3.204242229	3.206653118	3.209519625	3.207162619	3.209377527	3.215295792	3.218266726	3.219251871	3.221516132	3.224306583	3.22602725	3.226606131	3.227340221	3.228121758	3.230587482	3.231894255	3.235535622	3.237482548	3.238626003	3.236990929	3.238771915	3.242637157	3.244702101	3.245609283	3.246566057	3.247801542	3.248857737	3.249442339	3.250668764	3.252236605	3.254362106	3.255275726	3.256416321	3.257329226	3.259161949	3.260541439
182	79-4.spa	F	82	Healthy control	HC	3.040252924	3.04154706	3.04041934	3.043916702	3.049024582	3.049684286	3.052590132	3.054832458	3.060251713	3.062768221	3.065690756	3.063784361	3.065401316	3.071001291	3.074393272	3.075479984	3.077374935	3.080434799	3.08264327	3.083843946	3.084620237	3.085658789	3.088174343	3.089194536	3.092464685	3.094248533	3.095919132	3.094911098	3.096895695	3.100508928	3.102715015	3.103963375	3.104921579	3.106209993	3.107287645	3.107786417	3.109514713	3.111110449	3.112758636	3.113885641	3.115304232	3.116405249	3.118374348	3.119632244
183	96-4.spa	M	57	Healthy control	HC	3.051813841	3.052937746	3.052027702	3.055541754	3.060634136	3.061383486	3.063871861	3.065646648	3.070809126	3.07390523	3.077134132	3.07499671	3.076841116	3.082738161	3.085978985	3.086714745	3.088353395	3.091406584	3.093771935	3.094939232	3.09565115	3.096929789	3.099509478	3.100615978	3.104049206	3.106064081	3.107455969	3.106103182	3.108158827	3.111638069	3.113448381	3.11440897	3.115773439	3.1170156	3.117903709	3.11840868	3.120187044	3.122088909	3.124134064	3.125044584	3.126367807	3.127547741	3.12903595	3.130288839
184	104-4.spa	M	53	Healthy control	HC	3.198036909	3.198927879	3.197681189	3.201006174	3.206278801	3.206912756	3.209395885	3.211666107	3.216835737	3.219992161	3.223268747	3.220812082	3.222219944	3.228238583	3.231851339	3.23282671	3.234460354	3.237362862	3.239301205	3.240476131	3.241239548	3.242447853	3.24503231	3.246228218	3.249686956	3.252020836	3.253327847	3.251611471	3.253475189	3.257289648	3.259412527	3.260522127	3.261865377	3.263154268	3.263860464	3.264385462	3.26630044	3.268357515	3.270291328	3.271211624	3.272432089	3.273584366	3.275286198	3.277031183
185	118-4.spa	M	57	Healthy control	HC	3.096481085	3.097609282	3.096273899	3.099774837	3.104980707	3.105582476	3.108309507	3.110640526	3.115656614	3.118384838	3.121452093	3.119220257	3.121273518	3.127334833	3.130402327	3.1312356	3.133028746	3.136233091	3.138498783	3.139757156	3.140637875	3.141397238	3.143706322	3.145080328	3.148865461	3.150760174	3.152082205	3.150410175	3.152128458	3.15597868	3.158020973	3.1594944	3.160999775	3.162266016	3.162846565	3.163097143	3.164982319	3.166724205	3.168624401	3.170111179	3.171516895	3.17224431	3.173842669	3.175248623
186	119-4.spa	M	79	Healthy control	HC	3.023831606	3.025232077	3.024025917	3.027568579	3.032912016	3.033450127	3.03602314	3.038182974	3.043648243	3.046434879	3.049175262	3.046902657	3.049016476	3.05474329	3.057914495	3.0588727	3.060558081	3.063584566	3.0661273	3.067267656	3.068038702	3.069084406	3.071128845	3.072041273	3.075765133	3.077631235	3.078955889	3.077700853	3.079618692	3.083334684	3.085346222	3.086647987	3.088109255	3.089354277	3.090180397	3.090313673	3.092036009	3.093821287	3.095616817	3.097086191	3.098619461	3.099457979	3.101221323	3.102771997
187	122-4.spa	F	52	Healthy control	HC	3.036199808	3.037477493	3.036258459	3.039791346	3.044754744	3.045607328	3.048143625	3.049954891	3.055078506	3.057887793	3.061200142	3.05951786	3.061376572	3.066995382	3.070027113	3.070901871	3.072758436	3.075775623	3.078199148	3.079293251	3.080091238	3.081190109	3.083372116	3.084712029	3.088260174	3.090024948	3.091363192	3.090019226	3.091872692	3.095531702	3.097324133	3.098187447	3.099794626	3.10121727	3.101927757	3.10226202	3.104320049	3.106421471	3.10785675	3.108631611	3.109834671	3.110925913	3.112637043	3.114242554
188	124-4.spa	M	52	Healthy control	HC	3.031450987	3.032690525	3.031403303	3.035042048	3.040510178	3.041170359	3.043698549	3.04586339	3.050882339	3.053394318	3.056638241	3.054398298	3.056337357	3.062404156	3.065732002	3.066830873	3.068378448	3.071133137	3.073632717	3.074501991	3.075103998	3.076220512	3.078898907	3.080082655	3.083598614	3.085679054	3.087201357	3.085597754	3.087125063	3.090801716	3.092606306	3.093596935	3.095235109	3.096902132	3.097653389	3.098013163	3.099759579	3.101462841	3.103249788	3.104346275	3.105753183	3.106909752	3.108516455	3.10972929
189	129-4.spa	M	57	Healthy control	HC	3.38806057	3.3893888	3.388540506	3.392190218	3.397215843	3.397846222	3.400303125	3.402125835	3.407334805	3.410320282	3.413581133	3.41114831	3.413327456	3.419239521	3.422607183	3.423321724	3.425220013	3.428389311	3.430908918	3.431876898	3.432765007	3.433844328	3.435878754	3.436993122	3.440620661	3.442911148	3.444392681	3.442796707	3.444954395	3.448645115	3.450735807	3.452208042	3.453397274	3.454758644	3.454993486	3.455365896	3.457699537	3.459605694	3.461710215	3.462291241	3.46357131	3.465567112	3.46750021	3.468857527
190	131-4.spa	F	55	Healthy control	HC	3.046951056	3.048047304	3.047147274	3.050714254	3.055871487	3.056194782	3.05865407	3.060740948	3.065858603	3.06889534	3.071985245	3.069508314	3.071432829	3.077247858	3.08027482	3.081284761	3.083268166	3.08641386	3.088757753	3.089640141	3.09052062	3.09164691	3.093755484	3.09521246	3.098719835	3.100263596	3.101690054	3.10052681	3.102415085	3.106186152	3.107889414	3.108819008	3.110197544	3.111515522	3.112285137	3.112668037	3.114357233	3.116317987	3.118172169	3.119342327	3.120638371	3.121690989	3.123362303	3.124495745
191	135-4.spa	F	63	Healthy control	HC	3.21925211	3.220787525	3.219723701	3.223575115	3.228483677	3.229043484	3.231382608	3.233284235	3.238468647	3.241290331	3.244594097	3.242310286	3.244236231	3.250228167	3.253522873	3.254390717	3.25636363	3.259214163	3.261129379	3.26236558	3.263083696	3.264452934	3.267130852	3.268063307	3.271376133	3.273179054	3.27492857	3.273761034	3.275587559	3.279197454	3.28081584	3.281900644	3.283475637	3.284750938	3.285445452	3.28622818	3.287787914	3.289585829	3.291649103	3.292933464	3.294166327	3.29515028	3.296879768	3.298028469
192	139-4.spa	F	52	Healthy control	HC	3.035809755	3.037227392	3.036193132	3.039746046	3.044937372	3.045493364	3.048390865	3.050502777	3.05570364	3.058312654	3.061146259	3.058927536	3.060848713	3.066848516	3.070062399	3.071147203	3.073212147	3.07614851	3.078161478	3.079057693	3.079917192	3.081193686	3.083433628	3.084475279	3.087895393	3.089771032	3.091320276	3.089791536	3.091584206	3.095553398	3.097531796	3.098308086	3.099756956	3.10159874	3.102297783	3.102508783	3.104353666	3.106028795	3.107900143	3.10903573	3.110211372	3.111096144	3.112920284	3.114553928
193	142-4.spa	M	52	Healthy control	HC	3.26757741	3.269528389	3.267981768	3.270965815	3.276475191	3.277207613	3.280029535	3.282397747	3.287344933	3.290151358	3.293278217	3.291114569	3.292875051	3.298676729	3.302135706	3.303255081	3.30483079	3.30816865	3.310377121	3.311432838	3.311985493	3.312624454	3.315580845	3.31692791	3.320323229	3.32201314	3.323220253	3.321958542	3.324103355	3.327961922	3.329852819	3.330815792	3.332621098	3.33409214	3.334441423	3.334861279	3.336689949	3.338259697	3.340090036	3.341169357	3.34257555	3.343705416	3.345409632	3.346770048
194	149-4.spa	M	52	Healthy control	HC	3.042109251	3.043437243	3.042304516	3.045586824	3.05047226	3.051106215	3.053941727	3.055865049	3.060949564	3.063615799	3.066634893	3.064446688	3.066562891	3.07252121	3.07564187	3.076748848	3.078597307	3.081650734	3.083614588	3.084237099	3.084792614	3.086214066	3.088790655	3.089975357	3.093221426	3.094961643	3.096315622	3.094976902	3.097058535	3.100888491	3.102463007	3.103398323	3.105235815	3.106566668	3.107055902	3.107054234	3.108761072	3.110905409	3.112872839	3.113967896	3.115391493	3.116401911	3.117848635	3.119142056
195	151-4.spa	M	64	Healthy control	HC	3.050377607	3.051797867	3.050655603	3.053947687	3.059131622	3.059590816	3.062184334	3.064250231	3.069498777	3.072489977	3.075423002	3.073361874	3.075381756	3.081105709	3.083894253	3.084824085	3.086957216	3.089983463	3.092120171	3.093045712	3.093724966	3.094715357	3.097157955	3.098306894	3.101644754	3.103837729	3.105386972	3.103996992	3.10589695	3.10939908	3.111299515	3.112224102	3.113367558	3.114803553	3.115700245	3.116158485	3.117784739	3.119590521	3.121529579	3.122583389	3.123980522	3.124824047	3.126576662	3.127931356
196	157-4.spa	M	62	Healthy control	HC	3.193646193	3.195089817	3.193866491	3.197007179	3.202385664	3.2032547	3.205962658	3.207867146	3.213370085	3.216017008	3.21852088	3.216314793	3.218379021	3.224457264	3.227355003	3.228599787	3.230677843	3.233230829	3.235344172	3.236731052	3.237294197	3.238341093	3.240888119	3.24208951	3.245821714	3.247740269	3.248986483	3.247427702	3.249290228	3.253154039	3.25492835	3.256245613	3.257602692	3.258997679	3.259982586	3.260302544	3.262232542	3.263782263	3.265350342	3.266462326	3.267974138	3.269104242	3.270487785	3.271532297
197	160-4.spa	M	57	Healthy control	HC	3.028624773	3.02985239	3.028576612	3.031914711	3.037043333	3.037724257	3.040486097	3.04265213	3.047599792	3.050242662	3.053314209	3.051072836	3.052925348	3.058865786	3.062000751	3.062915325	3.06499815	3.067835331	3.069997072	3.07104969	3.071602583	3.072626829	3.07523489	3.076165915	3.079600811	3.081601143	3.083058357	3.08160758	3.083639622	3.087394953	3.089096546	3.090352297	3.091590881	3.092751741	3.093449593	3.093800783	3.095625162	3.097298145	3.099064827	3.100265503	3.10141325	3.102267981	3.104122877	3.105410814
198	172-4.spa	F	79	Healthy control	HC	3.051702976	3.053039074	3.052060127	3.055468082	3.06063962	3.061121702	3.063789845	3.066010237	3.071214676	3.074239969	3.077366352	3.0749228	3.076966047	3.08284688	3.085992336	3.086613894	3.088340282	3.091647863	3.093894243	3.094676018	3.095242977	3.096380234	3.099042892	3.100273132	3.103722095	3.105384827	3.106390715	3.105142355	3.107183695	3.110994577	3.112961769	3.11405921	3.115513563	3.116599321	3.117290974	3.117584467	3.119408369	3.121605396	3.123183727	3.124037027	3.125607491	3.126675844	3.128395319	3.129699469
199	173-4.spa	F	57	Healthy control	HC	3.056596518	3.057987452	3.0566113	3.060066938	3.065383196	3.065840006	3.068571568	3.070480347	3.075341463	3.078213692	3.081463337	3.079323053	3.081044912	3.087103367	3.090249777	3.091059923	3.092866659	3.095763206	3.098128796	3.099404573	3.100027561	3.100775957	3.103220224	3.104434967	3.108092785	3.110067606	3.11124897	3.109636068	3.111647367	3.115244627	3.117246866	3.118427753	3.11986208	3.12091279	3.121460676	3.121992588	3.123822927	3.125477314	3.127777576	3.128859282	3.129884243	3.130972385	3.132740259	3.133874655
200	175-4.spa	F	64	Healthy control	HC	3.021348715	3.022443771	3.021199703	3.024719715	3.03028512	3.03075552	3.033306599	3.035254717	3.040384531	3.043225765	3.046418905	3.044016123	3.045868158	3.051761627	3.054914236	3.055671215	3.057471991	3.060480118	3.06268692	3.063540697	3.064279318	3.06550169	3.068074703	3.068850994	3.072468758	3.074469566	3.075948	3.074520826	3.076112509	3.079425573	3.081558704	3.082846403	3.083985329	3.085384846	3.086379051	3.086865902	3.088480234	3.090353012	3.091944218	3.09284997	3.094311476	3.095412016	3.096986294	3.098079443
201	177-4.spa	M	65	Healthy control	HC	3.012258291	3.013451815	3.011893749	3.01548934	3.02094245	3.021404982	3.023680687	3.025973082	3.031074524	3.034370661	3.037693024	3.035015106	3.03643322	3.04233551	3.045723677	3.046728373	3.048738956	3.051909208	3.053964376	3.054680347	3.055403471	3.056521893	3.058870792	3.059947968	3.063754082	3.065723181	3.066905737	3.065556288	3.067288399	3.070718527	3.072654963	3.074035406	3.075408936	3.076981068	3.07764864	3.07790947	3.079442024	3.0812397	3.083271503	3.084046125	3.085408211	3.086228609	3.087896824	3.089329958
202	179-4.spa	F	56	Healthy control	HC	3.017730951	3.01930666	3.018224478	3.021582603	3.026649237	3.027428389	3.03020072	3.03226018	3.037268639	3.039912224	3.043139696	3.04090023	3.042819023	3.048449993	3.051777601	3.05299592	3.054620028	3.057330608	3.059645176	3.06080842	3.061756611	3.062940598	3.065058708	3.065781593	3.069453001	3.071549416	3.072963715	3.071805239	3.073274851	3.07649374	3.078626871	3.079359531	3.080749512	3.082215309	3.083184481	3.083898067	3.08545804	3.087129831	3.089304686	3.090372086	3.091547489	3.092333794	3.093806982	3.09519434
203	181-4.spa	F	85	Healthy control	HC	3.382831812	3.384872675	3.383945942	3.38722229	3.391774654	3.392408848	3.395593405	3.397802114	3.40312767	3.405740499	3.408828974	3.406910896	3.408596516	3.414414406	3.41763854	3.418547153	3.420268536	3.423108339	3.425318718	3.426400423	3.426984072	3.428046703	3.430524111	3.431896687	3.435858727	3.437972546	3.438894987	3.437535286	3.439057827	3.442768097	3.444704771	3.445905924	3.447565794	3.448507309	3.449116468	3.449882746	3.452026606	3.453457594	3.455461025	3.456805468	3.457757473	3.458706379	3.460388184	3.461586952
204	183-4.spa	F	74	Healthy control	HC	3.003979921	3.005203485	3.003792286	3.007023811	3.012122869	3.012911558	3.015829325	3.017865419	3.022968531	3.02596736	3.028986692	3.026627779	3.028473139	3.03445363	3.03760767	3.038522243	3.04041338	3.043343306	3.045341015	3.046484709	3.04720974	3.048054457	3.05033946	3.051710606	3.055626154	3.057439327	3.058701277	3.057465553	3.059389591	3.062980175	3.064609766	3.065612793	3.06694746	3.068156242	3.06906271	3.069301367	3.070943117	3.072895765	3.074742317	3.075636148	3.076882601	3.077830315	3.079563141	3.080769062
205	185-4.spa	M	69	Healthy control	HC	3.159589767	3.160964012	3.159926414	3.16319561	3.168124914	3.168686152	3.171180725	3.173328161	3.178702116	3.181442022	3.184720755	3.182465792	3.184497118	3.19034481	3.193463087	3.194263697	3.196096659	3.199207783	3.201530695	3.20249939	3.20308423	3.204155445	3.20668745	3.20758605	3.211532116	3.213621378	3.214318991	3.212808609	3.214997053	3.218989611	3.220813036	3.221672058	3.222797155	3.224200487	3.225322008	3.225838661	3.227441311	3.22911191	3.230959177	3.232354879	3.233640194	3.234803915	3.236799479	3.237756968
206	187-4.spa	F	62	Healthy control	HC	3.016070127	3.017550945	3.01635766	3.019618034	3.024918795	3.025749445	3.02790904	3.029692411	3.035185099	3.038118362	3.040689468	3.038594484	3.04062438	3.046567678	3.049651384	3.050519705	3.051956654	3.055105686	3.057519436	3.058363199	3.059190273	3.060016632	3.062452793	3.063528776	3.066992521	3.069022655	3.070545435	3.069131374	3.070725679	3.074365139	3.076447964	3.07762146	3.079016924	3.080338955	3.08123827	3.081734896	3.083138227	3.084606886	3.086428404	3.087610483	3.08906126	3.090023518	3.091622114	3.092847109
207	189-4.spa	M	53	Healthy control	HC	3.160259962	3.161536217	3.159984827	3.163341999	3.16852808	3.169397116	3.171982288	3.174099684	3.179698706	3.182645321	3.185249805	3.182901144	3.184890509	3.190508842	3.193758011	3.19529891	3.197341442	3.199945211	3.201951027	3.203135967	3.203868389	3.204921007	3.207309008	3.208485126	3.212084293	3.214009285	3.215286255	3.213842392	3.215681076	3.219357729	3.22106719	3.222195387	3.223674297	3.225464821	3.226191998	3.225901842	3.227697372	3.229679585	3.231403351	3.232415915	3.233653545	3.235173464	3.23708725	3.238383293
208	191-4.spa	M	56	Healthy control	HC	3.022191525	3.023346186	3.022046328	3.025402308	3.030704975	3.03124094	3.03407383	3.036496878	3.041629791	3.044164181	3.04708147	3.044551611	3.046446323	3.052544117	3.05566144	3.056391001	3.058343649	3.061517715	3.063714504	3.064486027	3.065293074	3.066426992	3.068974257	3.069955349	3.07350564	3.075445175	3.076854229	3.075667143	3.077624321	3.081150055	3.082977295	3.083762407	3.085107565	3.086622477	3.087228775	3.087634325	3.089381933	3.090794563	3.092804193	3.093906879	3.094949961	3.096161366	3.09779954	3.099282503
209	192-4.spa	F	59	Healthy control	HC	3.056880713	3.058060646	3.057019472	3.060530186	3.065529346	3.066253424	3.068913698	3.07082057	3.075744867	3.078801155	3.08195734	3.079598427	3.08171916	3.087899208	3.090892076	3.09139204	3.093387604	3.096355677	3.098503351	3.099653959	3.100220203	3.101304531	3.103535652	3.104824066	3.108430624	3.110183477	3.111323595	3.109683514	3.111779928	3.115679741	3.117469311	3.118396521	3.119842529	3.121165514	3.121870041	3.1221385	3.123676777	3.125205994	3.127332449	3.128504038	3.129638433	3.130697966	3.13251996	3.133834839
210	193-4.spa	F	66	Healthy control	HC	3.0300107	3.03131175	3.030230999	3.033551216	3.038421154	3.039127827	3.041776419	3.043571234	3.048673153	3.051355839	3.054509163	3.052550554	3.054456711	3.060465336	3.063489199	3.064078808	3.066002607	3.069321394	3.071437836	3.072157383	3.073322773	3.074438334	3.076639891	3.077673435	3.081266165	3.08288908	3.084054708	3.08294034	3.084746838	3.088444948	3.090441227	3.091512442	3.093221903	3.094674349	3.095315933	3.095515966	3.09708333	3.09867835	3.1004107	3.10155344	3.102790356	3.103727102	3.105348587	3.107071161
211	195-4.spa	F	65	Healthy control	HC	3.023308516	3.024810791	3.023819923	3.026865244	3.031878233	3.032793283	3.035607338	3.037636995	3.042361736	3.044856787	3.048076391	3.046221972	3.048262358	3.053849936	3.056812048	3.057912827	3.059702396	3.062767744	3.064976454	3.06578064	3.066464424	3.067526579	3.070011139	3.071294546	3.074736118	3.076380491	3.077866077	3.076897383	3.078658819	3.082219601	3.084194422	3.084976912	3.086290598	3.087558985	3.088137627	3.088844299	3.090589523	3.092273712	3.094649076	3.095705032	3.096674204	3.097449541	3.098743916	3.100171566
212	197-4.spa	F	64	Healthy control	HC	3.173784494	3.174993753	3.174241543	3.177658081	3.182745457	3.18326354	3.185714006	3.187893629	3.193214655	3.19596839	3.199052095	3.196683645	3.198681355	3.204461098	3.207557917	3.208530426	3.210523367	3.213418722	3.215798855	3.216790915	3.217274189	3.218375206	3.2208426	3.221952677	3.225378513	3.227367163	3.228608608	3.22719264	3.228900909	3.232727766	3.23492074	3.236165762	3.237378597	3.238399506	3.239405394	3.240204573	3.241712332	3.243265629	3.244733572	3.246115923	3.247845173	3.248906136	3.250319481	3.251487255
213	199-4.spa	F	51	Healthy control	HC	3.01649785	3.017760992	3.016468763	3.019815922	3.025226116	3.025892019	3.028242588	3.030540943	3.035916328	3.038496256	3.041301727	3.038917065	3.040970325	3.046929359	3.049839973	3.050714254	3.052549839	3.055552006	3.057640314	3.058496475	3.059330702	3.060192823	3.062592506	3.063916445	3.067399979	3.069078207	3.070525408	3.069253206	3.071209908	3.074840307	3.076768637	3.077692747	3.078934431	3.080187798	3.080848217	3.081122875	3.08303833	3.085024357	3.086744308	3.087753534	3.08903718	3.090099573	3.091744184	3.09291029
214	200-4.spa	F	89	Healthy control	HC	3.047717094	3.049043417	3.047831059	3.051295757	3.056730509	3.057204485	3.059778214	3.061795712	3.066700935	3.069358826	3.072697401	3.070607424	3.072425604	3.078271627	3.081637621	3.082431316	3.084037781	3.086722136	3.088878155	3.089859009	3.090908527	3.091907024	3.094317675	3.09537673	3.098778725	3.100901604	3.102241755	3.100803137	3.102697849	3.106289387	3.108289003	3.108986139	3.110543013	3.11207366	3.112704515	3.112938881	3.114541292	3.116094589	3.118065357	3.118998289	3.120029211	3.12146616	3.123309374	3.124528646
215	201-4.spa	F	75	Healthy control	HC	3.109627962	3.111219645	3.110188723	3.11369586	3.119043589	3.119554043	3.121726274	3.124084711	3.129389763	3.131772041	3.135198832	3.132991314	3.134780884	3.140544653	3.143426418	3.144453049	3.146671534	3.149788141	3.152143717	3.152732372	3.153510809	3.154661655	3.156883717	3.157858133	3.161323547	3.163124561	3.164595604	3.163547039	3.165319204	3.168689489	3.170985222	3.171887159	3.173086405	3.174214363	3.174998522	3.17534399	3.176890612	3.178579569	3.180585861	3.181821823	3.18309021	3.183903694	3.185246706	3.18655324
216	202-4.spa	F	58	Healthy control	HC	3.043845654	3.045226574	3.043592691	3.046959877	3.052173138	3.052660227	3.055494547	3.057650328	3.062585354	3.065343142	3.06845665	3.066042423	3.06797576	3.073904991	3.076657057	3.077908516	3.080311298	3.083099365	3.084962845	3.085728407	3.086410284	3.087702274	3.089838266	3.090723038	3.094225407	3.096204281	3.09771347	3.096262455	3.098184109	3.101967812	3.103681803	3.104460001	3.106044292	3.107412577	3.107838869	3.108061075	3.109920979	3.111668348	3.113587856	3.11440587	3.115709782	3.116846085	3.118460655	3.11948514
217	203-4.spa	M	86	Healthy control	HC	3.02608943	3.027233124	3.026122332	3.029777527	3.035036564	3.035327435	3.03764677	3.039810181	3.044956684	3.047627926	3.050739288	3.048696995	3.050433636	3.056362629	3.059350014	3.060269833	3.062259197	3.065299034	3.067553282	3.068510294	3.069051981	3.069968224	3.072104454	3.072977781	3.076862812	3.078646898	3.07998538	3.079052448	3.080939531	3.084331989	3.08616519	3.08727479	3.088797569	3.089922428	3.090568781	3.091001749	3.092550278	3.09455204	3.096629381	3.097295761	3.098189354	3.099124908	3.100850821	3.102412701
218	205-4.spa	F	58	Healthy control	HC	3.024907589	3.026273251	3.024996996	3.028496504	3.033775806	3.034154654	3.036844015	3.038861036	3.044003725	3.046574831	3.049545527	3.047558308	3.049479961	3.055321455	3.058321714	3.059288263	3.061366558	3.064362526	3.066319227	3.067107201	3.067825556	3.068929434	3.071436167	3.072463989	3.076007128	3.077985287	3.079452515	3.078103304	3.079854965	3.083275557	3.085262775	3.086208105	3.087381363	3.088867903	3.08972764	3.090009928	3.091892958	3.093423605	3.095233679	3.096544504	3.097836494	3.098556757	3.100218296	3.101492882
219	206-4.spa	F	56	Healthy control	HC	3.403478861	3.404383421	3.403590202	3.407291889	3.412435055	3.412899733	3.415471554	3.417524815	3.422714472	3.425483227	3.428846598	3.426335573	3.428081036	3.434286118	3.437328577	3.438227654	3.440344572	3.443529367	3.445830584	3.446333408	3.446937323	3.448708773	3.451221943	3.45120573	3.454898119	3.457202435	3.458855867	3.457397938	3.4588871	3.463008404	3.464888334	3.465532064	3.466812611	3.46818471	3.469032288	3.470026016	3.471673727	3.473077059	3.475258589	3.477013588	3.478440046	3.479326487	3.480348587	3.481456757
220	207-4.spa	F	74	Healthy control	HC	3.032168865	3.033478022	3.032420635	3.035802603	3.040968657	3.04143858	3.043868542	3.045514584	3.050951004	3.054220676	3.057287931	3.054975271	3.05648756	3.062554121	3.065696716	3.066533327	3.068539143	3.071521044	3.073628187	3.074620247	3.07535243	3.07649374	3.078872919	3.079850197	3.083243847	3.084852695	3.085965872	3.084760189	3.086524963	3.090444803	3.092312813	3.093024969	3.094331741	3.095906019	3.096692562	3.097065449	3.098693371	3.100332975	3.10210681	3.103193045	3.104513407	3.10554409	3.106969118	3.108241558
221	208-4.spa	M	73	Healthy control	HC	3.21487546	3.216115236	3.215141535	3.218497276	3.223207712	3.223575115	3.226740837	3.228979349	3.234189272	3.237187862	3.240100861	3.238055468	3.240464687	3.246211052	3.24885273	3.249454021	3.251533031	3.254528999	3.256531715	3.25739193	3.258390903	3.259294987	3.261680365	3.262525797	3.266172409	3.268365145	3.269756556	3.268317938	3.27033186	3.274183989	3.276005745	3.276813984	3.277996302	3.279382229	3.280162811	3.280418158	3.282618046	3.28438592	3.286257267	3.287147999	3.288275719	3.289268255	3.291367292	3.292387724
222	212-4.spa	F	67	Healthy control	HC	3.048599482	3.049929857	3.048949242	3.052182198	3.057179689	3.057860374	3.060588598	3.062772036	3.067760468	3.070644379	3.073686361	3.071200848	3.073060513	3.07882452	3.081754923	3.08264327	3.084856987	3.088089466	3.090403557	3.091049433	3.09175396	3.09278965	3.095220804	3.096097231	3.099622965	3.101578236	3.102758646	3.101428986	3.103492498	3.107242584	3.10929513	3.109920263	3.111139774	3.112422228	3.11289978	3.1134727	3.115268707	3.11689043	3.118816137	3.120020151	3.121384144	3.122137785	3.123809576	3.125226736
223	213-4.spa	M	77	Healthy control	HC	3.221515656	3.223065615	3.22171545	3.225418329	3.230890751	3.231345415	3.233705997	3.235805035	3.241298437	3.243996382	3.2467978	3.244532108	3.246648073	3.252659559	3.255567551	3.256276131	3.258448362	3.261756659	3.263441801	3.264069796	3.2648592	3.265929222	3.268648624	3.269702673	3.27300787	3.274739981	3.276141882	3.274638414	3.27649951	3.280316114	3.282047987	3.283532619	3.284933329	3.286147356	3.287009716	3.286948681	3.288455009	3.290502548	3.292784929	3.293879747	3.295020819	3.295734644	3.297287464	3.298590183
224	214-4.spa	F	65	Healthy control	HC	3.078323364	3.079632759	3.078414679	3.081879854	3.086882114	3.087690353	3.090602636	3.092541218	3.097368002	3.100015402	3.102952003	3.100457668	3.102385521	3.108559847	3.111831188	3.112673044	3.114636898	3.1175313	3.119390249	3.120456696	3.121069193	3.122087955	3.124742985	3.12580514	3.129187107	3.131351948	3.132592916	3.130897522	3.133024216	3.136952639	3.138577938	3.139514685	3.140794039	3.142178535	3.142827511	3.143315792	3.144882202	3.146667004	3.148512363	3.149742842	3.150751114	3.151505232	3.153373718	3.154384375
225	215-4.spa	M	67	Healthy control	HC	3.024006844	3.025247812	3.024168015	3.027688265	3.032845259	3.033376694	3.036007881	3.038025379	3.04341507	3.04615736	3.049130678	3.046825886	3.048508167	3.05424881	3.057335615	3.058345318	3.060405493	3.063370228	3.065683603	3.066707373	3.067301512	3.068206549	3.070522308	3.071516991	3.074890852	3.076827526	3.078166723	3.076964855	3.078749418	3.082477093	3.084242344	3.085319042	3.08665657	3.0878582	3.088846207	3.089142323	3.090741396	3.09247613	3.09438324	3.095528126	3.097023249	3.097905874	3.099243641	3.100612402
226	223-4.spa	F	68	Healthy control	HC	3.008831978	3.010280371	3.009017229	3.012343884	3.017580509	3.018135548	3.020605564	3.022644758	3.027641296	3.030333042	3.033646822	3.031394482	3.033261061	3.039215565	3.042299032	3.043312788	3.045007467	3.047648191	3.049938202	3.050932646	3.05156827	3.052384615	3.054579973	3.055699825	3.059018612	3.061268091	3.062974691	3.061734915	3.063411951	3.066668749	3.06866622	3.070002794	3.071179628	3.072178841	3.073018312	3.073403597	3.075119019	3.077003956	3.078941345	3.079818964	3.080690861	3.08171773	3.083526611	3.084948778
227	224-4.spa	M	80	Healthy control	HC	2.986349344	2.987707376	2.986532688	2.989653111	2.99477458	2.99539876	2.99784708	2.999746561	3.005029917	3.007834196	3.010869265	3.00844717	3.010438919	3.016381264	3.019151211	3.020085573	3.022228718	3.024969339	3.027118444	3.028004169	3.028798103	3.029901266	3.032310009	3.033437014	3.037352085	3.039241791	3.040191889	3.038794994	3.040829659	3.044424534	3.045971394	3.046678305	3.048168182	3.049823046	3.050803423	3.05112648	3.052541018	3.05409193	3.055884838	3.057142735	3.05853796	3.059290648	3.060806751	3.062132835
228	225-4.spa	M	55	Healthy control	HC	3.143703699	3.144964218	3.144181967	3.147754431	3.152840614	3.153561354	3.156234503	3.157994509	3.163051844	3.165628433	3.168737888	3.166895628	3.168567657	3.174029827	3.17685318	3.1781497	3.180319309	3.182861328	3.184969425	3.186087608	3.18683362	3.188207865	3.190453053	3.191222191	3.194919825	3.196927071	3.19843173	3.196883917	3.198753357	3.202547789	3.204772234	3.205443144	3.206411839	3.207394361	3.208445072	3.20900178	3.210758209	3.212614298	3.21423316	3.215348244	3.216629267	3.217469215	3.219071627	3.220342636
229	226-4.spa	M	59	Healthy control	HC	3.02157712	3.022875547	3.022054911	3.025607586	3.030896902	3.031198502	3.033655167	3.035625935	3.040570021	3.043508768	3.046699762	3.04438138	3.046196699	3.052289248	3.055335283	3.056031466	3.057780504	3.060948849	3.063372135	3.064223528	3.064804316	3.06561923	3.067998648	3.069299459	3.072827578	3.074682951	3.076118469	3.07475996	3.076577902	3.07986021	3.081918478	3.083099604	3.084227562	3.085398197	3.086237907	3.086367846	3.088106632	3.090154648	3.091819048	3.092725754	3.094141245	3.095190287	3.096854448	3.098252773
230	230-4.spa	M	80	Healthy control	HC	3.049548864	3.050929546	3.0495193	3.052869081	3.058252573	3.058654308	3.061024666	3.063238382	3.068439007	3.071703672	3.074972153	3.072156191	3.073656321	3.079228163	3.082745314	3.083953381	3.085397005	3.088399887	3.090743303	3.091441631	3.092193842	3.093586922	3.095971346	3.096633673	3.100089312	3.102338552	3.104103327	3.102371931	3.104099751	3.107676983	3.109375954	3.110539198	3.112271309	3.113211632	3.113750696	3.114150763	3.11575079	3.117462635	3.119457483	3.120437384	3.121626616	3.122597933	3.124395847	3.125551701
231	231-4.spa	F	81	Healthy control	HC	3.081296444	3.082811594	3.081550598	3.084579706	3.090055227	3.09095645	3.093259335	3.095044851	3.100404501	3.103310823	3.106002092	3.103562593	3.105355263	3.111516714	3.114997149	3.115925789	3.117798805	3.120399475	3.122449398	3.123585701	3.124258041	3.125838995	3.128032923	3.128615379	3.132218122	3.134328842	3.135741234	3.134495497	3.136339664	3.139970779	3.142049551	3.142962456	3.143973112	3.145191193	3.146056414	3.146302462	3.148024082	3.149940729	3.151910543	3.152701139	3.153422356	3.154726744	3.156728506	3.157817602
232	232-4.spa	M	75	Healthy control	HC	3.039666414	3.040954351	3.039619446	3.043070793	3.048201084	3.049005747	3.051598072	3.053554296	3.058550358	3.06121254	3.064266205	3.061929226	3.063764334	3.069908381	3.072923899	3.073470831	3.075627327	3.07877183	3.081067562	3.082134247	3.082601309	3.08347106	3.085887432	3.086868763	3.090234041	3.092153549	3.093693972	3.092440605	3.093997955	3.097616196	3.099709511	3.100745201	3.102033377	3.103306532	3.104080915	3.104240894	3.105968237	3.107680559	3.109396935	3.110584259	3.111922979	3.112800837	3.114602566	3.115950823
233	233-4.spa	M	71	Healthy control	HC	2.999074459	3.000599623	2.999576807	3.002901316	3.00786972	3.008471966	3.011268139	3.013469219	3.018527508	3.021178484	3.024295807	3.021611214	3.02364397	3.02966404	3.032523155	3.033273697	3.035263538	3.038410187	3.040772676	3.041438818	3.042012691	3.043093443	3.045779228	3.047047853	3.050441742	3.05236268	3.053575039	3.052255392	3.05425477	3.058002949	3.059690475	3.060482025	3.061680317	3.06289649	3.063816786	3.063935995	3.065601587	3.067596436	3.069514275	3.070667028	3.071857452	3.072703123	3.074185371	3.075527668
234	235-4.spa	F	51	Healthy control	HC	3.009465456	3.010692596	3.009213448	3.012733221	3.017858744	3.018205643	3.020891666	3.023052216	3.028404474	3.031329632	3.034395218	3.03186512	3.033716917	3.039854765	3.042773247	3.0435009	3.045371056	3.048317909	3.050452709	3.051219463	3.051833153	3.053261995	3.055543661	3.056487799	3.060038567	3.061968327	3.063327074	3.062036037	3.064166546	3.067762375	3.069614649	3.07042861	3.071527004	3.073094606	3.073806047	3.073901176	3.075570583	3.077327251	3.0791471	3.080358028	3.081721306	3.082459927	3.084117174	3.085242748
235	236-4.spa	M	75	Healthy control	HC	3.380745888	3.382297516	3.380610228	3.384477854	3.390046358	3.390568972	3.393270493	3.395445347	3.399749994	3.402294636	3.40575695	3.403935671	3.405840397	3.411683798	3.414809942	3.416049957	3.417858362	3.420161724	3.422558784	3.423355818	3.424369812	3.426031113	3.42880106	3.429707766	3.433115959	3.434682369	3.435745478	3.434381008	3.436009407	3.439930677	3.442136765	3.44405508	3.44628644	3.446903706	3.447071791	3.447561979	3.449237347	3.451081276	3.452707767	3.45380044	3.454998255	3.455813169	3.45752883	3.458729267
236	237-4.spa	F	64	Healthy control	HC	3.045353889	3.046665668	3.045643806	3.049037933	3.053898335	3.054311037	3.057163239	3.059394836	3.064503193	3.066979885	3.070153236	3.067724943	3.069724321	3.075733662	3.07862854	3.079412937	3.081270933	3.084266424	3.086406469	3.087410927	3.088385582	3.089456081	3.09194684	3.093146086	3.0964818	3.097944736	3.099079609	3.097708941	3.099769115	3.103473425	3.105417728	3.106602192	3.107933998	3.109085321	3.109810591	3.110178947	3.112004995	3.113433123	3.115137339	3.116665125	3.118062496	3.118858576	3.120432138	3.12139535
237	239-4.spa	F	70	Healthy control	HC	3.226385832	3.227842808	3.226766348	3.229766369	3.235111713	3.236457348	3.238790274	3.240880489	3.246074677	3.249044895	3.251740456	3.249057055	3.250793695	3.256854534	3.260479212	3.261601448	3.263271332	3.266077518	3.268428802	3.269412994	3.270081758	3.270665407	3.27308774	3.274502754	3.27756834	3.279229641	3.281101942	3.280176878	3.281802654	3.285726786	3.287430286	3.288190365	3.28988266	3.291298866	3.292061806	3.292043209	3.293795824	3.295674086	3.297094107	3.297964334	3.299544334	3.301044941	3.303068399	3.303742409
238	241-4.spa	M	62	Healthy control	HC	3.061412811	3.063017368	3.062009573	3.065680027	3.070855856	3.071084499	3.07342267	3.0753932	3.080869198	3.083616257	3.086665869	3.08443141	3.086293936	3.091825962	3.095102787	3.09600544	3.097920179	3.100979805	3.103428125	3.104179621	3.104843616	3.105648994	3.107966423	3.109188795	3.112439156	3.114504576	3.116173267	3.114509583	3.116354465	3.120047331	3.122081995	3.123008013	3.124165297	3.125328541	3.126312256	3.126633167	3.12827754	3.130220652	3.131911993	3.132703066	3.134037495	3.13513732	3.136396885	3.137932062
239	242-4.spa	F	71	Healthy control	HC	3.252231836	3.253549576	3.252201557	3.255675554	3.261252403	3.261783838	3.264272928	3.266376734	3.271546364	3.274062157	3.276948929	3.274559975	3.276474476	3.282706022	3.285959721	3.286804199	3.288874388	3.291494846	3.293594599	3.294593573	3.295504332	3.296767473	3.299278498	3.300185204	3.30361104	3.305469036	3.306406498	3.30492115	3.307009459	3.310424805	3.312019825	3.313435555	3.315209866	3.316471577	3.317150831	3.317515612	3.31939435	3.321010351	3.322740793	3.323924065	3.325519562	3.326332331	3.327630281	3.328797102
240	243-4.spa	F	66	Healthy control	HC	3.06229353	3.063660383	3.062451839	3.065564394	3.070883751	3.071852207	3.07431078	3.076226711	3.081444979	3.084346056	3.087683916	3.085207701	3.086834908	3.092898607	3.095824957	3.096528292	3.098270178	3.10119462	3.103590965	3.104283571	3.10503006	3.106524467	3.108986616	3.109847546	3.113048553	3.115017176	3.116286516	3.114942789	3.116776943	3.120481014	3.122489691	3.12338829	3.124730349	3.12623167	3.12709713	3.127346277	3.128796101	3.130388021	3.132143974	3.133190155	3.134389639	3.135294914	3.136823893	3.138034821
241	306-4.spa	F	72	Healthy control	HC	3.065753222	3.067395926	3.066367865	3.069895744	3.075083494	3.075543165	3.077902079	3.079694033	3.084763527	3.087551594	3.090762377	3.08846879	3.090268135	3.096445799	3.099599123	3.100197554	3.102138996	3.105013371	3.106863022	3.107851267	3.109066725	3.110270739	3.112631083	3.11331439	3.116743803	3.11885047	3.120183229	3.118669748	3.120645285	3.124191523	3.12586689	3.126619577	3.127944946	3.129205227	3.130356789	3.131002188	3.132382393	3.133865833	3.135633707	3.136816978	3.138181925	3.139582157	3.14114213	3.142134905
242	307-4.spa	F	74	Healthy control	HC	3.049544573	3.050728798	3.049740314	3.052945852	3.05798173	3.058625221	3.061372757	3.063319445	3.068203926	3.071157694	3.074075222	3.071619511	3.073400497	3.079553127	3.082885981	3.083812714	3.08538866	3.08784008	3.089902878	3.091092348	3.092344999	3.093465567	3.095847368	3.097094059	3.100412369	3.101933479	3.103103638	3.101828098	3.103643894	3.107498646	3.109356642	3.110384703	3.111692667	3.112879515	3.113860846	3.11425066	3.115701199	3.117082596	3.119009733	3.120269775	3.121400118	3.12219739	3.123949528	3.125221968
243	312-4.spa	M	63	Healthy control	HC	3.042674303	3.044179916	3.043039322	3.046270132	3.051202297	3.051980019	3.054726362	3.056572676	3.061944246	3.064840317	3.067888737	3.065544128	3.067571163	3.07347703	3.07621789	3.077204943	3.079318523	3.081862926	3.083798647	3.084633112	3.085481167	3.086680651	3.089152336	3.090432167	3.093785524	3.095431328	3.097110271	3.095804691	3.097342968	3.100906849	3.103079557	3.104191303	3.105557919	3.106968641	3.107596636	3.107903242	3.10932374	3.110908985	3.1128757	3.113930941	3.115267277	3.116385698	3.117660284	3.118780613
244	314-4.spa	M	86	Healthy control	HC	3.061632156	3.06305027	3.061954975	3.065281153	3.070195436	3.070576191	3.073057413	3.075031281	3.080208302	3.083054066	3.086034298	3.083986759	3.086033821	3.091824055	3.095075607	3.096017838	3.097608089	3.100247622	3.10256052	3.103736162	3.104279995	3.105156898	3.107729673	3.108885527	3.112257957	3.114346743	3.115786076	3.114038229	3.11588645	3.119654655	3.121518612	3.122469664	3.12394762	3.125104427	3.125652313	3.126151085	3.127923965	3.129555702	3.131354094	3.132159472	3.133588552	3.13476634	3.135961294	3.13740015
245	320-4.spa	M	60	Healthy control	HC	3.129476309	3.131060839	3.130115986	3.133402109	3.138176441	3.138925076	3.14166975	3.143928766	3.148896933	3.151388168	3.154096842	3.151943207	3.153871059	3.159600019	3.162703753	3.163803816	3.165812969	3.169136763	3.171187162	3.171744108	3.17265296	3.17399025	3.176269531	3.17753315	3.180920362	3.182825327	3.183961391	3.18235445	3.184388876	3.187950611	3.189684153	3.190804005	3.192099094	3.193583012	3.194496393	3.194622517	3.195985079	3.197636127	3.199553013	3.200924635	3.202410221	3.203012943	3.204472542	3.205610991
246	323-4.spa	M	51	Healthy control	HC	3.059978008	3.061272621	3.059952736	3.063209057	3.068100452	3.069084644	3.071859837	3.073882818	3.078856707	3.081546545	3.084660292	3.082578659	3.084368467	3.090293884	3.093240976	3.094133377	3.096214294	3.099414825	3.101322174	3.102101803	3.10273838	3.103813887	3.106233358	3.106951714	3.110668898	3.112518787	3.113793135	3.112371206	3.114305496	3.117865324	3.119778395	3.120663643	3.121793509	3.123033524	3.124036551	3.124483585	3.126052141	3.128084183	3.12989378	3.130924702	3.132199049	3.133237123	3.134915352	3.135821819
247	329-4.spa	F	56	Healthy control	HC	3.096372366	3.097919703	3.096531153	3.099851131	3.104743481	3.105095625	3.108043194	3.110074997	3.11489892	3.117689133	3.121127367	3.118785381	3.120376348	3.126437902	3.12940383	3.130294323	3.13214016	3.135076046	3.137441397	3.138320923	3.13907814	3.139935255	3.142263174	3.143476963	3.147212744	3.149262667	3.150451183	3.148694754	3.150687456	3.154725552	3.156400919	3.157487392	3.158558607	3.159608126	3.160553932	3.161001205	3.162394047	3.163849354	3.165524483	3.166804075	3.168086767	3.169003963	3.170833111	3.172199011
248	331-4.spa	F	57	Healthy control	HC	3.086791515	3.08791399	3.086448908	3.09022665	3.095440626	3.095869541	3.098347902	3.100214958	3.10541296	3.108194351	3.111196995	3.108896971	3.110598326	3.116556644	3.119546413	3.120693922	3.12257719	3.125366688	3.127589226	3.128555059	3.129241467	3.130388975	3.132846594	3.13372612	3.136868	3.138848305	3.140173912	3.138820887	3.140838146	3.14451623	3.146612167	3.147627592	3.14855051	3.149617195	3.150686741	3.151421309	3.153009892	3.15433383	3.156388521	3.157401085	3.158455133	3.15941596	3.161100149	3.162066936
249	333-4.spa	M	90	Healthy control	HC	3.412589312	3.413879871	3.413061857	3.416448355	3.421543121	3.421949148	3.424420118	3.426515102	3.431989908	3.434532642	3.437285662	3.434714794	3.436966896	3.442537785	3.44556284	3.447219133	3.44896841	3.45190239	3.454443932	3.45510602	3.455965757	3.457235098	3.459838629	3.461015701	3.464316845	3.466273546	3.46750927	3.466377258	3.467918634	3.471110821	3.472796917	3.473905563	3.474963427	3.477348328	3.478560686	3.478694201	3.480172634	3.481991291	3.483684063	3.484302998	3.486272812	3.487779856	3.48980689	3.490974188
250	335-4.spa	F	57	Healthy control	HC	3.065812588	3.06735754	3.065860033	3.069127083	3.074438095	3.075008869	3.077480793	3.079431772	3.084634781	3.087607384	3.090649128	3.087939024	3.089895964	3.095974445	3.099241972	3.099869967	3.101464272	3.104409695	3.106842041	3.107862949	3.108638525	3.109554529	3.11169076	3.112884521	3.116379499	3.118348122	3.119748831	3.118126631	3.120156765	3.123841047	3.125694752	3.126691103	3.127991438	3.129354954	3.130165577	3.130396366	3.132044077	3.133531332	3.13543582	3.13657856	3.137644291	3.138743639	3.140355349	3.141555071
251	336-4.spa	F	86	Healthy control	HC	3.318439722	3.319907427	3.319039822	3.322812557	3.327756882	3.327816486	3.330828428	3.33318305	3.338144779	3.340450525	3.343316317	3.341477871	3.343342304	3.349302769	3.352598906	3.353633404	3.355126143	3.358019114	3.360062599	3.360950708	3.362258434	3.363295794	3.365765572	3.367034435	3.370231152	3.372071266	3.374120235	3.372834206	3.374382973	3.378391743	3.380370855	3.380916595	3.382103205	3.38370347	3.384141207	3.384673357	3.386617184	3.388377666	3.389722347	3.390756845	3.392389536	3.393499613	3.395030737	3.396108866
252	338-4.spa	M	84	Healthy control	HC	3.053179026	3.054615498	3.053361177	3.056442499	3.0616467	3.062617302	3.065271139	3.067022085	3.071995735	3.074579239	3.07779932	3.075659037	3.077643394	3.08337307	3.086563587	3.087603331	3.089323997	3.091765642	3.094014168	3.095075607	3.096007109	3.097064257	3.099326372	3.100204706	3.103515387	3.105516195	3.107104301	3.105625868	3.10741353	3.110946417	3.112765312	3.113853216	3.115258217	3.11662364	3.117490768	3.117589712	3.119161367	3.120712519	3.122467518	3.123939753	3.125237942	3.126048326	3.12785697	3.129102707
253	342-4.spa	M	63	Healthy control	HC	3.216079235	3.217549801	3.216329098	3.219566107	3.224866152	3.225440264	3.22802639	3.229940414	3.235086203	3.237895012	3.241049767	3.238684893	3.240817308	3.246810198	3.249886513	3.250840425	3.252631664	3.255636692	3.258053064	3.258805275	3.259390354	3.260442257	3.262959957	3.264019728	3.267457247	3.269484043	3.270628691	3.26945591	3.271549463	3.275185108	3.277043343	3.27801919	3.279160023	3.280263901	3.281238794	3.281810522	3.282996416	3.284680128	3.286839485	3.287848949	3.289196491	3.290288448	3.291905642	3.293287039
254	344-4.spa	F	58	Healthy control	HC	3.069622517	3.070804358	3.069945812	3.073508263	3.078589201	3.079176903	3.081699848	3.083569765	3.088763237	3.091641426	3.094800949	3.092566729	3.094255924	3.100017071	3.103113651	3.103883028	3.106055975	3.108980656	3.111130238	3.112040758	3.112785816	3.113969326	3.116300821	3.117246389	3.121069431	3.123057127	3.124164581	3.122861862	3.124935389	3.128423452	3.130430698	3.131339073	3.132513762	3.133859396	3.13469243	3.135210752	3.136899471	3.138184786	3.139787436	3.141096354	3.142411947	3.143038273	3.144683361	3.146403074
255	346-4.spa	F	69	Healthy control	HC	3.054255247	3.05536747	3.054469585	3.058188915	3.063217163	3.063397169	3.065863132	3.067989826	3.073174	3.075900793	3.079122305	3.077033758	3.07897377	3.084668159	3.087625027	3.08868885	3.090689421	3.093661547	3.09577632	3.096767902	3.097459316	3.098445654	3.100733995	3.101694345	3.105323076	3.107257843	3.108543634	3.107098579	3.108836651	3.112461329	3.114567757	3.115277052	3.116766691	3.118210554	3.118881702	3.119384527	3.120952606	3.122701645	3.124507666	3.12527585	3.126713753	3.127995253	3.12940526	3.130551815
256	347-4.spa	M	77	Healthy control	HC	3.069228172	3.070517063	3.069405079	3.072767496	3.078219175	3.078756571	3.081200361	3.083220243	3.088318348	3.090919018	3.094107389	3.092062235	3.094268799	3.099942207	3.102766514	3.103822231	3.105631828	3.108662605	3.110817671	3.1117208	3.112160921	3.113194942	3.115687609	3.116738319	3.12056756	3.122487783	3.123696566	3.122433901	3.124424696	3.127921104	3.129769325	3.130758762	3.132098436	3.133527517	3.134396076	3.134729624	3.136207104	3.137877226	3.139941454	3.140962839	3.14178133	3.142834187	3.144600868	3.145821333
257	349-4.spa	M	51	Healthy control	HC	3.097285986	3.09831357	3.097119093	3.100819826	3.106257915	3.106538057	3.108747482	3.111032009	3.11615634	3.118939877	3.122071743	3.119216919	3.121209621	3.127304316	3.130169153	3.130661964	3.132408381	3.135506868	3.138008595	3.138881207	3.139589787	3.14033556	3.142624617	3.143839836	3.147346973	3.148948193	3.150147676	3.14858675	3.150674105	3.154461145	3.156585217	3.1572299	3.158716917	3.160305738	3.160559416	3.161059618	3.162902117	3.164136648	3.166285276	3.167151928	3.167923927	3.168732405	3.170722961	3.172187805
258	351-4.spa	M	71	Healthy control	HC	3.134869576	3.135875702	3.134771585	3.138221979	3.14352107	3.144036055	3.146302462	3.148149252	3.153184891	3.155810118	3.158773184	3.1565516	3.158469915	3.164504528	3.167695761	3.16824007	3.169914007	3.17289114	3.175480604	3.176465511	3.17732954	3.17844224	3.180756092	3.181558847	3.18484664	3.186626911	3.187851667	3.186423302	3.188136101	3.191824198	3.193895578	3.194668055	3.196067572	3.197599649	3.198235512	3.198102474	3.199572802	3.201254368	3.20365715	3.204634666	3.205965281	3.207221031	3.208825111	3.209792852
259	352-4.spa	M	62	Healthy control	HC	3.254385233	3.255441427	3.254329205	3.257773399	3.263283014	3.264016628	3.266461372	3.268322706	3.273556232	3.276546001	3.27938199	3.277018309	3.279094219	3.285089731	3.28817296	3.28928256	3.291752338	3.294631004	3.296287298	3.297235489	3.298145771	3.29865694	3.30086565	3.302234173	3.306236029	3.308321476	3.310149193	3.308719158	3.309817076	3.313503504	3.315698147	3.317103148	3.318239689	3.319144726	3.320066452	3.321176529	3.322803736	3.324076891	3.325458288	3.326520681	3.328442335	3.329911232	3.331221342	3.332381248
260	353-4.spa	F	51	Healthy control	HC	3.058829546	3.060467005	3.059272528	3.062390566	3.067353725	3.067624092	3.070177078	3.071976662	3.077106953	3.08006382	3.08347702	3.080738306	3.082627058	3.088453293	3.091608286	3.09235239	3.094418526	3.097432137	3.099480629	3.100006342	3.10086751	3.101883173	3.104446888	3.10541153	3.108670235	3.110316277	3.111891747	3.110397339	3.112309217	3.115703344	3.117611885	3.11865592	3.119944572	3.120992661	3.12191391	3.122743368	3.124302387	3.12587595	3.127763033	3.128583908	3.129820108	3.130711079	3.132225275	3.133059978
261	356-4.spa	M	56	Healthy control	HC	3.05343008	3.054604053	3.053410053	3.056700468	3.061709166	3.062169075	3.064873934	3.067065001	3.071942091	3.074686766	3.077697277	3.075169325	3.077477932	3.083574772	3.086186409	3.086827993	3.088782549	3.091502428	3.093940258	3.094683647	3.095614672	3.096505642	3.098704576	3.099748373	3.103227854	3.105092287	3.106597424	3.104922771	3.106645584	3.110461235	3.112422705	3.113077879	3.114199162	3.115928888	3.11669445	3.116729259	3.118260384	3.120006323	3.121649742	3.122716427	3.124175072	3.125305414	3.126757145	3.127805471
262	358-4.spa	F	78	Healthy control	HC	3.202244997	3.203572989	3.202458858	3.20580411	3.21088171	3.210838556	3.213161707	3.215451479	3.220816374	3.223352671	3.226404905	3.223978519	3.225712299	3.231825829	3.235098362	3.2357862	3.237622976	3.24063468	3.242988825	3.243924141	3.244593143	3.245617867	3.247937441	3.248660088	3.252389669	3.254382372	3.255582094	3.254374981	3.256459236	3.259987354	3.261896372	3.262896061	3.264046907	3.265122414	3.266111612	3.26655817	3.267838955	3.269421577	3.271496296	3.272223234	3.273528337	3.274816275	3.276335001	3.277728319
263	359-4.spa	M	65	Healthy control	HC	3.147490025	3.148897886	3.14763999	3.150736094	3.156154156	3.156477213	3.158721447	3.161135435	3.166332722	3.168868065	3.172077179	3.169837475	3.171210527	3.176706553	3.180026293	3.180709124	3.182638168	3.185538054	3.18764782	3.188371181	3.189323425	3.190262794	3.192820787	3.193946838	3.197461605	3.199112177	3.200522423	3.199024677	3.200981617	3.204688787	3.206646919	3.207166195	3.208296299	3.209557295	3.210409641	3.210873365	3.212284327	3.213837624	3.216083765	3.21756506	3.218840361	3.219320536	3.220461369	3.221752167
264	360-4.spa	F	56	Healthy control	HC	3.24993372	3.251484871	3.250175238	3.253067017	3.258038044	3.259087801	3.261788845	3.263295889	3.268413305	3.271515846	3.274759293	3.272328377	3.274093866	3.279970884	3.283166885	3.284478188	3.286266565	3.288822174	3.290948153	3.291927099	3.29258275	3.293780327	3.295903921	3.296847582	3.300878048	3.302556038	3.303520203	3.302253008	3.304410934	3.30834651	3.310355425	3.311044693	3.312282324	3.313454628	3.314224958	3.314112902	3.31547451	3.317526102	3.319802284	3.320532322	3.321971416	3.322678566	3.323489189	3.32507205
265	361-4.spa	F	59	Healthy control	HC	3.066051006	3.066984653	3.065886974	3.0694139	3.074619055	3.074968815	3.077409506	3.079572916	3.084891796	3.087537766	3.090399504	3.088167191	3.090326071	3.09620595	3.098991632	3.099792242	3.10165	3.104664803	3.106927872	3.107772589	3.108233929	3.108920097	3.111463547	3.112444878	3.115903139	3.117693186	3.11872673	3.117491007	3.11967206	3.123313904	3.12521553	3.125822306	3.127446413	3.12891221	3.129799366	3.12963748	3.131311417	3.132900715	3.134444952	3.135273457	3.136562347	3.137572527	3.139462471	3.140672445
266	363-4.spa	F	66	Healthy control	HC	3.069506884	3.070733309	3.069432974	3.072738647	3.077751875	3.078063965	3.080905914	3.083342791	3.088032722	3.09051466	3.094089746	3.091565132	3.093141556	3.099029064	3.102002859	3.103034496	3.10517931	3.108223677	3.110227823	3.110981941	3.111648798	3.112466097	3.114912271	3.116024733	3.119258165	3.120884657	3.122590065	3.121052027	3.122835875	3.126345158	3.128060102	3.129187584	3.130524874	3.131688833	3.132825136	3.133022785	3.134116173	3.135936737	3.138211489	3.138814926	3.139627218	3.140944719	3.14256835	3.143702745
267	364-4.spa	M	73	Healthy control	HC	3.073407173	3.074564934	3.073031902	3.076343775	3.081752539	3.082420111	3.084910393	3.086687326	3.091969252	3.09465766	3.097586632	3.095355511	3.097421169	3.1033144	3.106443644	3.107248783	3.109166384	3.111522198	3.113432646	3.114700079	3.115503788	3.116349697	3.118741751	3.119862795	3.12322998	3.125072241	3.126455545	3.125041246	3.126794815	3.130025625	3.131973028	3.133151054	3.134581804	3.135882378	3.136637211	3.136515617	3.138031483	3.140008926	3.142411709	3.143342495	3.143910646	3.14479351	3.146473169	3.147703648
268	366-4.spa	F	75	Healthy control	HC	3.063598871	3.064801216	3.063526154	3.066719055	3.071943045	3.072298765	3.075189352	3.077142	3.082201004	3.085004568	3.088000774	3.085476398	3.087059975	3.092869282	3.096435547	3.097190619	3.098855257	3.101689339	3.104053259	3.104908705	3.105747938	3.106781244	3.108858585	3.109804392	3.113545179	3.115309715	3.11651516	3.11502409	3.116843939	3.120316505	3.122280836	3.123365164	3.124645233	3.125357389	3.126320601	3.126808882	3.128730059	3.130370378	3.131804466	3.132919788	3.134054661	3.134789228	3.136264324	3.137431383
269	369-4.spa	F	52	Healthy control	HC	3.48648572	3.487996101	3.485748053	3.489330053	3.494581461	3.494772911	3.497406721	3.499811888	3.505326509	3.508020639	3.511452675	3.508185625	3.509956121	3.516305208	3.520091057	3.521168947	3.522790909	3.525280714	3.527437687	3.52823925	3.52918005	3.530462027	3.532770395	3.533787966	3.537388086	3.538876295	3.54091239	3.540130138	3.541193008	3.544420481	3.546861172	3.547544718	3.54821682	3.549679279	3.550862074	3.551176548	3.552726269	3.55480504	3.556871891	3.558040857	3.559414387	3.560200453	3.560770988	3.561821938
270	370-4.spa	M	55	Healthy control	HC	3.038411856	3.039727688	3.038493633	3.041750669	3.046782494	3.047331572	3.049944401	3.051805735	3.05662632	3.059693098	3.063040495	3.060441494	3.062227249	3.068121433	3.071119308	3.071771383	3.07393384	3.07680583	3.078614473	3.079402685	3.080179691	3.0814147	3.08392024	3.08498621	3.088079929	3.089831591	3.091512442	3.089928627	3.091498852	3.094991684	3.097022533	3.098206043	3.099438667	3.100463867	3.100924015	3.100945473	3.102534056	3.104384899	3.106702805	3.107595921	3.10910058	3.110286236	3.112010956	3.112940073
271	371-4.spa	F	75	Healthy control	HC	3.226733446	3.228163481	3.22743988	3.230931282	3.235834599	3.236198187	3.238744974	3.240745544	3.245632172	3.248441458	3.251627922	3.249410391	3.251485586	3.257402658	3.260733843	3.261329889	3.263014555	3.265979528	3.268155336	3.268536091	3.268983603	3.270223379	3.273220062	3.274582386	3.277479887	3.279541969	3.281290054	3.279410362	3.280823469	3.284382105	3.28661108	3.287691355	3.288865805	3.290211916	3.291225672	3.2909832	3.292508364	3.294752598	3.296256304	3.297114372	3.298734188	3.299813747	3.301176071	3.302127838
272	430-4.spa	M	63	Healthy control	HC	3.08736515	3.088248491	3.086966753	3.090531349	3.095681429	3.09633255	3.099173784	3.10136652	3.106445551	3.108816385	3.111842394	3.109540462	3.111456871	3.117122412	3.120211124	3.120877028	3.122463465	3.125304699	3.12784481	3.129126072	3.129813671	3.130417109	3.133206367	3.13415432	3.137269974	3.139191151	3.140740871	3.139255285	3.141178131	3.144708157	3.146613836	3.147644997	3.148643017	3.149972439	3.150779724	3.151278257	3.152959585	3.154414415	3.156030655	3.157035112	3.158444643	3.159412384	3.160433531	3.16160655
273	433-4.spa	M	58	Healthy control	HC	3.204278469	3.205168247	3.20375824	3.20723629	3.21275425	3.213354111	3.215657234	3.217341423	3.222561359	3.22538209	3.228470802	3.226224422	3.227885485	3.233883142	3.237377405	3.238400698	3.240431786	3.243222713	3.245203257	3.246087313	3.247017622	3.247810125	3.249747515	3.250715971	3.254019499	3.256214142	3.258173227	3.256312847	3.257915258	3.261683226	3.263647079	3.264284372	3.265539646	3.267251968	3.268278599	3.268601656	3.270028591	3.27153039	3.272963047	3.274175644	3.27604413	3.276676893	3.27818203	3.27933979
274	502-4.spa	M	57	Healthy control	HC	3.096077204	3.097425461	3.095741749	3.098809481	3.1038692	3.104207516	3.106891632	3.109394789	3.114507437	3.117248774	3.120527983	3.118046999	3.119426489	3.125298738	3.128754854	3.129763842	3.131455183	3.13400507	3.136093616	3.136904001	3.13765955	3.138833046	3.141224384	3.142591715	3.14557147	3.146781445	3.148398161	3.146904707	3.148713589	3.152477741	3.154138565	3.155132294	3.156897306	3.158166885	3.158700466	3.158982992	3.160478115	3.162163734	3.163955688	3.164782763	3.166327238	3.16762352	3.169073582	3.170193434
275	508-4.spa	M	71	Healthy control	HC	3.059457302	3.060435772	3.059105873	3.06268239	3.067932367	3.067972183	3.070391893	3.072386503	3.077957869	3.081020832	3.08369422	3.080985785	3.082720757	3.088481188	3.091736794	3.092930079	3.094762087	3.097513199	3.09950304	3.1003263	3.101067066	3.102035761	3.104437828	3.105439901	3.108877659	3.110878706	3.111949921	3.110647917	3.11261487	3.115736008	3.11749959	3.118710279	3.120074987	3.121159077	3.121840239	3.12218523	3.124015331	3.125522137	3.127107382	3.128287077	3.129577398	3.130353212	3.132088184	3.133298874
276	510-4.spa	M	54	Healthy control	HC	3.078702211	3.079905748	3.078744411	3.082067966	3.087157726	3.087278366	3.090215206	3.092379093	3.097462177	3.100184202	3.103194475	3.100756168	3.102608204	3.10818696	3.111008644	3.111572027	3.113859415	3.117237568	3.119124651	3.11997366	3.120935917	3.121947765	3.12410903	3.124951601	3.128519058	3.130571842	3.132059336	3.130680561	3.132761955	3.136148691	3.137762547	3.138607979	3.139970541	3.14141798	3.142241001	3.14241147	3.143908739	3.145516872	3.147533894	3.148492813	3.149426699	3.150202036	3.151609182	3.152954578
277	512-4.spa	F	52	Healthy control	HC	3.089219332	3.090196609	3.088978291	3.092529535	3.097492456	3.097949266	3.100785732	3.102795601	3.10781002	3.11046505	3.11352253	3.111079216	3.113059044	3.119156599	3.122180939	3.122642756	3.124539375	3.127851248	3.12985754	3.1305902	3.131301403	3.132248402	3.134500265	3.135463238	3.139160872	3.141288042	3.142559528	3.14070797	3.142719269	3.14684391	3.148439646	3.149269342	3.150482655	3.151985407	3.152779341	3.1531322	3.15483284	3.156475067	3.15793705	3.15869832	3.160423517	3.161359549	3.162649632	3.163798332
278	513-4.spa	F	52	Healthy control	HC	3.191015959	3.191629887	3.190934658	3.194336176	3.199675322	3.200106382	3.202364206	3.204512358	3.209963083	3.212934256	3.216124535	3.213415384	3.21522522	3.220977545	3.224028349	3.224615335	3.226148367	3.229638577	3.231848478	3.23232317	3.232913733	3.233818054	3.236145258	3.237416029	3.241218805	3.243026972	3.244197845	3.242960453	3.244946003	3.248458385	3.250393391	3.251537323	3.253101826	3.253947973	3.254189968	3.25454545	3.256431818	3.258135319	3.260105371	3.26077795	3.262081861	3.263293028	3.264598608	3.265746117
279	516-4.spa	M	66	Healthy control	HC	3.061812878	3.063309431	3.061829329	3.064939022	3.069875717	3.070351839	3.073044538	3.075100422	3.080162048	3.082984447	3.086107492	3.083538771	3.085528612	3.091590881	3.094678402	3.09551692	3.097554922	3.099974871	3.101935148	3.103146553	3.103863955	3.104494333	3.1067729	3.107980251	3.111581564	3.113506317	3.115070105	3.113177538	3.114625692	3.118389368	3.120296478	3.121026039	3.122549534	3.123885155	3.124731779	3.124866247	3.126234531	3.128107071	3.129746199	3.130701065	3.13231945	3.132937908	3.13466382	3.136222363
280	518-4.spa	M	62	Healthy control	HC	3.238518	3.239450932	3.238566637	3.242824316	3.24830389	3.24819088	3.250729084	3.252686262	3.257932901	3.260903835	3.264065742	3.261806965	3.263445139	3.26888442	3.272426844	3.273566484	3.275302172	3.277718306	3.279835939	3.280778885	3.281487465	3.282274008	3.285102844	3.286357164	3.289890051	3.291423559	3.292652845	3.291109562	3.292988539	3.296965599	3.298692465	3.299776793	3.300937176	3.302028894	3.303077459	3.303390026	3.304673672	3.306321859	3.30773735	3.308807373	3.310686827	3.311538219	3.313253641	3.314251661
281	522-4.spa	F	53	Healthy control	HC	3.069150209	3.070257425	3.068831921	3.072403908	3.077635288	3.078441143	3.080909252	3.082598925	3.08765626	3.090521336	3.093484402	3.091008425	3.092734814	3.098721027	3.101823568	3.102372169	3.104127884	3.107169151	3.109148502	3.11007762	3.111154079	3.112001896	3.114421844	3.115386248	3.11898303	3.121052504	3.122333288	3.120643377	3.122430801	3.125971794	3.127756119	3.128447056	3.129801035	3.131204128	3.132340908	3.132562637	3.1339674	3.135497332	3.137188673	3.138359785	3.139741182	3.140613079	3.142286062	3.143368244
282	525-4.spa	F	54	Healthy control	HC	3.084680796	3.086073875	3.084682941	3.088061333	3.093390703	3.093802214	3.096311808	3.098325253	3.103643417	3.106497049	3.109381914	3.106659174	3.108538628	3.114382505	3.117600203	3.118329287	3.119796038	3.122778416	3.12514782	3.126376152	3.126976728	3.127802134	3.129934788	3.131144047	3.134773254	3.136801004	3.138246775	3.136610508	3.138323069	3.141881227	3.143503666	3.144543171	3.145867109	3.146851301	3.147747517	3.148156643	3.149503708	3.151431799	3.153517008	3.154284716	3.155375242	3.156118155	3.157359123	3.158825874
283	526-4.spa	F	55	Healthy control	HC	3.121739149	3.122817993	3.121760845	3.125089884	3.130342245	3.131126404	3.133814096	3.135640144	3.140553236	3.143441916	3.146232605	3.143868446	3.14578414	3.151454449	3.154494524	3.15551424	3.157447577	3.160140991	3.162206888	3.163077593	3.163768053	3.165155649	3.167617559	3.168492079	3.171877384	3.173638105	3.175055265	3.173435211	3.175254107	3.178673267	3.180474997	3.181592464	3.183168411	3.184031963	3.184494972	3.185005188	3.18672514	3.188500166	3.190253258	3.19116807	3.192654133	3.193886757	3.195596218	3.196733713
284	530-4.spa	M	62	Healthy control	HC	3.07452178	3.07551837	3.074508905	3.077799797	3.082752228	3.083292007	3.085563898	3.087579727	3.092941046	3.095399141	3.098638058	3.096287251	3.098067999	3.103761196	3.10678196	3.107565403	3.10944438	3.112288475	3.114634991	3.115521669	3.11627984	3.117213011	3.119447231	3.120215654	3.123835087	3.125827312	3.12710309	3.125504971	3.127411604	3.131378651	3.133358717	3.134106398	3.13509798	3.136358261	3.13687253	3.137293577	3.13895607	3.140793324	3.142539263	3.143346548	3.145061255	3.146072149	3.147617579	3.148475409
285	532-4.spa	M	60	Healthy control	HC	3.529432058	3.530851603	3.529953003	3.533581734	3.539013624	3.539460897	3.541614532	3.542912483	3.54788518	3.550607204	3.554108143	3.552331448	3.554540873	3.560160875	3.563127279	3.564126492	3.565902233	3.568936586	3.571967363	3.572559357	3.573232174	3.573857784	3.576392412	3.577493906	3.580162048	3.582252502	3.584335327	3.583082676	3.585218906	3.587899685	3.589494228	3.590700388	3.592812061	3.593817711	3.594319344	3.594437838	3.59668684	3.598227024	3.600218058	3.601406574	3.602366447	3.603306532	3.604840279	3.606169701
286	535-4.spa	M	51	Healthy control	HC	3.114985228	3.116220951	3.115111828	3.118498087	3.123901367	3.124346733	3.126781464	3.128857851	3.133713245	3.136436939	3.139517546	3.136796951	3.138652325	3.144581079	3.147666931	3.14851594	3.150555611	3.153530836	3.155721188	3.156705618	3.157301426	3.158135414	3.16037941	3.161271811	3.16500783	3.166894436	3.168167353	3.166647673	3.168511152	3.17181015	3.173625231	3.174748421	3.176258326	3.177434683	3.178128004	3.178540707	3.180430651	3.182380438	3.184153557	3.185017109	3.186181307	3.186697483	3.188382626	3.189442873
287	537-4.spa	F	65	Healthy control	HC	3.235286236	3.23686862	3.235533476	3.238794327	3.244141102	3.24470377	3.247471571	3.249392033	3.254232645	3.256637096	3.259723425	3.257644176	3.259489298	3.26525712	3.268644094	3.269806147	3.271493435	3.27405262	3.276074886	3.277101755	3.277835846	3.27867341	3.281249762	3.282371759	3.285781384	3.287492752	3.288500071	3.287147045	3.289391279	3.292737246	3.294487238	3.295605183	3.297309875	3.29878211	3.299321413	3.299371481	3.300916195	3.301999331	3.30403924	3.305224895	3.30702877	3.307521105	3.308834791	3.310075998
288	538-4.spa	M	54	Healthy control	HC	3.086567879	3.087668657	3.086457729	3.090149879	3.095392466	3.095513344	3.098101854	3.100061655	3.105116367	3.107937574	3.111148119	3.108828783	3.110602856	3.116119623	3.119184017	3.120095253	3.122083187	3.124916077	3.126905441	3.127998352	3.128794909	3.129654884	3.132110834	3.133232117	3.13666153	3.138105869	3.1396029	3.138224363	3.140066862	3.143566847	3.145519495	3.146281004	3.147657394	3.148910046	3.149993896	3.150227547	3.151684999	3.153366804	3.155088902	3.155891657	3.157650948	3.158349276	3.159470558	3.160484791
289	541-4.spa	M	55	Healthy control	HC	3.25203824	3.253606081	3.252363682	3.255522966	3.260382175	3.260863066	3.26334691	3.265673876	3.270968914	3.273385763	3.276248217	3.273745298	3.275646687	3.281629562	3.285036802	3.286025763	3.287735939	3.290249348	3.292104721	3.293107748	3.294043064	3.294982672	3.297502279	3.298421144	3.301628828	3.303395987	3.305053473	3.303611279	3.305643082	3.309205294	3.311168194	3.312158108	3.313099384	3.314500093	3.315556526	3.315612555	3.317154646	3.319033623	3.321163177	3.322064877	3.323432684	3.323912859	3.325233936	3.327064753
290	542-4.spa	M	63	Healthy control	HC	3.076634169	3.07815671	3.076987028	3.079810858	3.084814787	3.085604429	3.088335514	3.090270758	3.095176697	3.097769022	3.100689411	3.09856987	3.100586653	3.10571146	3.108889103	3.110539436	3.1122756	3.11450696	3.116872311	3.117845535	3.118287802	3.119307041	3.121924639	3.12294364	3.125944138	3.127709389	3.129398584	3.128117085	3.129955292	3.133710384	3.135556221	3.136165857	3.137583971	3.139043093	3.139644146	3.139699936	3.141443729	3.143163204	3.144989252	3.14580965	3.147028446	3.147988796	3.149595976	3.150765181
291	543-4.spa	M	54	Healthy control	HC	3.084686995	3.085420847	3.084286451	3.087483644	3.092553139	3.093025923	3.095813751	3.09760952	3.102678299	3.105317116	3.108356237	3.106026649	3.108185053	3.114156246	3.117104769	3.117998838	3.119667768	3.122648239	3.124842644	3.125730991	3.126181602	3.127181768	3.129554272	3.130562782	3.133948803	3.135995388	3.137428522	3.135887146	3.13765645	3.141023159	3.142936945	3.144123077	3.145400524	3.146478176	3.147095203	3.147226095	3.149286985	3.151134253	3.152748346	3.153626919	3.154672861	3.155916691	3.157827854	3.158805847
292	547-4.spa	F	51	Healthy control	HC	3.163387775	3.164788723	3.163764954	3.166903019	3.17169857	3.172101974	3.175138712	3.176940203	3.182285786	3.185112953	3.188283205	3.185661554	3.187704563	3.193910837	3.196861029	3.197176456	3.198774338	3.201997757	3.204277992	3.204899549	3.205434322	3.206194401	3.208917141	3.209743738	3.212892294	3.215090513	3.216822147	3.21515584	3.216778755	3.220429182	3.222535133	3.223495483	3.224707842	3.226275921	3.227109432	3.227148771	3.228529215	3.230169296	3.232000589	3.232970238	3.234187126	3.234946012	3.236761332	3.238312721
293	550-4.spa	M	53	Healthy control	HC	3.097013474	3.097829819	3.096544266	3.100119829	3.105538845	3.105852365	3.108519077	3.110519648	3.115463734	3.118070602	3.12116456	3.119220018	3.121003151	3.126699686	3.129775763	3.130658865	3.132316828	3.135066748	3.13697505	3.137983084	3.138888836	3.140014648	3.142398357	3.143107653	3.146534681	3.148605585	3.150047779	3.148316383	3.149958611	3.153738499	3.155717611	3.156875134	3.15785861	3.158889532	3.159556389	3.15985918	3.161713362	3.163593531	3.165501118	3.166455507	3.167678595	3.168640375	3.17000556	3.17110157
294	552-4.spa	M	67	Healthy control	HC	3.234980583	3.236504316	3.235113621	3.23845458	3.243268013	3.243744373	3.246611118	3.249310017	3.254579544	3.256880283	3.259437799	3.257142067	3.259238482	3.264961004	3.268275976	3.269169569	3.270418167	3.27325654	3.276024103	3.277445316	3.278013945	3.27861762	3.28093195	3.282166958	3.286100149	3.287453175	3.288449526	3.287073135	3.289173126	3.292620659	3.294386387	3.295420885	3.297106028	3.298067808	3.298835039	3.299378633	3.301023722	3.302785635	3.304662943	3.305424452	3.306656837	3.307896137	3.309276581	3.310601234
295	557-4.spa	F	52	Healthy control	HC	3.105826616	3.107490778	3.106377602	3.109588146	3.114746332	3.115350008	3.117991447	3.120219707	3.125149727	3.127597809	3.130684614	3.128438711	3.130198002	3.135904312	3.13903451	3.139949322	3.141889572	3.14477849	3.146935225	3.147391558	3.147866488	3.149178505	3.151838541	3.152624369	3.156051397	3.157811403	3.158885241	3.157398939	3.159407854	3.162970781	3.164966106	3.165962934	3.167366505	3.168703556	3.169497013	3.169682503	3.17124629	3.173072577	3.174596548	3.175352335	3.17680788	3.177685261	3.179316521	3.180651903
296	558-4.spa	M	58	Healthy control	HC	3.24879241	3.250140905	3.249190092	3.252900362	3.257969856	3.258212566	3.260908127	3.262788534	3.267734766	3.270253897	3.273808241	3.271647215	3.273888111	3.279570818	3.282210827	3.283454418	3.285388947	3.287659883	3.289852142	3.290798664	3.291399002	3.292292118	3.294958115	3.296137571	3.299188137	3.300773621	3.302135468	3.301180124	3.302505016	3.305838346	3.307953358	3.30935359	3.311227798	3.312263727	3.312777758	3.312990427	3.314524889	3.316629648	3.318659306	3.320027351	3.3212111	3.321635008	3.32340765	3.324770451
297	565-4.spa	F	58	Healthy control	HC	3.096048594	3.097208738	3.09624815	3.099766254	3.104956388	3.105474234	3.107964993	3.110215187	3.115004778	3.117280245	3.120372057	3.1179986	3.119979382	3.126097918	3.129076481	3.129544258	3.131597757	3.13448596	3.136534452	3.137556076	3.13835001	3.13954401	3.1417346	3.142599344	3.1459589	3.147685051	3.149096727	3.147820234	3.150062323	3.153015852	3.154736996	3.156020641	3.157617569	3.158762693	3.159364939	3.159632921	3.161449194	3.163012266	3.164633274	3.165644646	3.166942358	3.167718649	3.169239521	3.170538187
298	566-4.spa	F	54	Healthy control	HC	3.07102704	3.072124481	3.070481777	3.073741436	3.078922987	3.079576015	3.082518101	3.084424973	3.089329958	3.091843843	3.095063448	3.092322111	3.094109774	3.100517273	3.103756189	3.103894949	3.105741739	3.108718872	3.110781431	3.111773014	3.11259532	3.113558292	3.115891218	3.116727829	3.120063066	3.122075319	3.123519897	3.122146845	3.12436676	3.127690315	3.129236937	3.130145788	3.131474257	3.132773161	3.133572102	3.133895397	3.135858059	3.137070179	3.138649225	3.139724731	3.140762091	3.141541481	3.14336586	3.144623518
299	567-4.spa	F	74	Healthy control	HC	3.060055971	3.061185837	3.060077429	3.063596249	3.06841135	3.069081068	3.071642399	3.073518753	3.078696489	3.081502914	3.084557533	3.082034111	3.083888054	3.089643478	3.092770576	3.093720436	3.095540047	3.09820199	3.100321531	3.101413012	3.102006912	3.102693319	3.105062246	3.106223583	3.109534264	3.111288786	3.113012791	3.111788273	3.113435507	3.116795301	3.118646145	3.119660139	3.120800257	3.122097254	3.123005867	3.123110056	3.124573708	3.126270294	3.128271103	3.129235744	3.130533457	3.131451845	3.132949352	3.134066105
300	569-4.spa	M	69	Healthy control	HC	3.098278999	3.099279404	3.098036766	3.101744652	3.106863499	3.107294321	3.109847307	3.111660957	3.116962671	3.11975193	3.122529507	3.120109558	3.12190485	3.127585649	3.130839586	3.13218379	3.134224176	3.136736631	3.138332129	3.139236212	3.140374422	3.141131639	3.143459797	3.144715309	3.148186684	3.149810314	3.151118755	3.149642706	3.151548862	3.155242682	3.15714097	3.158277273	3.15979147	3.16121316	3.161604881	3.16139698	3.162955284	3.164769411	3.166764021	3.167995453	3.169326782	3.170049191	3.171489716	3.172727585
301	570-4.spa	F	64	Healthy control	HC	3.50586009	3.506953955	3.505652666	3.509170771	3.513806343	3.514354706	3.517037153	3.519481659	3.524962902	3.527583361	3.530038118	3.527377605	3.529508114	3.535046577	3.538963556	3.540302992	3.541944981	3.545312643	3.54696393	3.547600746	3.548467159	3.549181938	3.551699877	3.552707911	3.556508064	3.557784796	3.559137106	3.557631493	3.559799433	3.563459396	3.565453768	3.567021608	3.568711042	3.56913209	3.570567608	3.571109056	3.572108746	3.572996378	3.575364113	3.576544046	3.578424692	3.579282761	3.580156088	3.581028461
302	572-4.spa	M	65	Healthy control	HC	3.099659681	3.100965977	3.099899054	3.103515863	3.108868122	3.109454155	3.112024546	3.113618374	3.118577957	3.121428967	3.124247313	3.121725798	3.123669386	3.129777908	3.133133173	3.133646727	3.135461092	3.138402939	3.140200377	3.141178608	3.142448664	3.143422365	3.145620108	3.146541595	3.150279522	3.152052879	3.153138876	3.151477575	3.153386354	3.157169819	3.159121513	3.160265923	3.161659718	3.162375689	3.162961721	3.163363457	3.165198565	3.166899443	3.16870904	3.169492483	3.170793772	3.171522379	3.173005104	3.174420357
303	573-4.spa	F	53	Healthy control	HC	3.241771698	3.242737293	3.241776228	3.24584198	3.250498772	3.250523806	3.253672361	3.255837679	3.26084137	3.263452768	3.266378641	3.263459206	3.26537466	3.271471024	3.27485013	3.275511742	3.277296782	3.280079603	3.282257795	3.28327775	3.283905029	3.284361601	3.287020683	3.288413763	3.291702747	3.293552399	3.294714451	3.292586803	3.294637203	3.298605442	3.300669909	3.301658154	3.302667618	3.303847551	3.304498672	3.304671288	3.30662322	3.308127642	3.309802055	3.310871601	3.312220097	3.31313467	3.31466794	3.31560874
304	574-4.spa	M	60	Healthy control	HC	3.349322796	3.350976467	3.349643946	3.353098631	3.358244896	3.358696699	3.361200333	3.36308217	3.367976427	3.371086359	3.374285936	3.371976852	3.374131441	3.379667997	3.382745743	3.383760214	3.385522366	3.387262583	3.38954258	3.39100337	3.391796589	3.392657518	3.395063162	3.395755291	3.399184227	3.401171207	3.402608156	3.401473999	3.403805733	3.407022953	3.408714771	3.409398794	3.410766363	3.41186142	3.412673712	3.412941933	3.414845943	3.416710854	3.418648005	3.419137478	3.419929266	3.4212749	3.422706604	3.423734426
305	577-4.spa	F	55	Healthy control	HC	3.252383709	3.253514528	3.252661943	3.25578475	3.260828018	3.261321783	3.263848782	3.266034365	3.271136999	3.273813725	3.276991606	3.274260044	3.275902271	3.281945944	3.285065889	3.286208153	3.287837267	3.290239573	3.292438984	3.293867111	3.294826031	3.295649767	3.297837734	3.299137831	3.302743196	3.304437399	3.305527687	3.303537607	3.305520296	3.30920577	3.310935259	3.311978817	3.313337088	3.314372778	3.315010071	3.315345049	3.31728673	3.319132566	3.321168184	3.322139978	3.323433399	3.323937178	3.32572341	3.327111721
306	581-4.spa	F	64	Healthy control	HC	3.090916634	3.092031717	3.090666771	3.094605684	3.099928141	3.100294352	3.102933407	3.104671001	3.109584093	3.11241436	3.115805864	3.113261223	3.11486578	3.12052083	3.123869896	3.124947309	3.126674891	3.129347801	3.131598711	3.132415533	3.133161068	3.134017467	3.136543512	3.137803078	3.141178846	3.142935276	3.143936872	3.142633915	3.1445539	3.147824287	3.150045395	3.151207209	3.152421951	3.15335536	3.154216766	3.15451932	3.156157494	3.15785265	3.159553051	3.160124063	3.161160231	3.162304401	3.164358616	3.165757656
307	582-4.spa	M	56	Healthy control	HC	3.078111887	3.07957983	3.078549623	3.081589699	3.086396456	3.087154388	3.090135098	3.091760159	3.096612453	3.099196672	3.10261035	3.100379467	3.102344751	3.108262539	3.111159801	3.111657381	3.113664627	3.116289139	3.118364811	3.119277954	3.120143652	3.121296167	3.123822927	3.124727964	3.128087282	3.129714727	3.130994081	3.129775524	3.13189888	3.135540724	3.137184143	3.137978792	3.13906908	3.140410185	3.141491652	3.141566992	3.143015385	3.144486189	3.146315813	3.147260904	3.149006605	3.150223732	3.15190506	3.152864933
308	585-4.spa	M	57	Healthy control	HC	3.062813044	3.063966036	3.062679291	3.066210985	3.07174468	3.072381973	3.074611664	3.076209068	3.081362009	3.08392334	3.087439775	3.085570812	3.08736825	3.092858791	3.096016884	3.096833467	3.098552704	3.101521969	3.103675365	3.10418725	3.105042696	3.106121063	3.108541965	3.109582663	3.112984657	3.114738941	3.115837812	3.114054918	3.116388798	3.120174885	3.121874809	3.122653008	3.12382865	3.125011683	3.12604475	3.126391172	3.12772584	3.129282713	3.131235123	3.132248163	3.133653164	3.134645939	3.136150122	3.137274742
309	587-4.spa	M	53	Healthy control	HC	3.082895517	3.08451438	3.083078384	3.086343288	3.091447353	3.091788292	3.094291687	3.096307278	3.101685286	3.104063034	3.107049227	3.104823828	3.106630325	3.112336874	3.115432978	3.116457224	3.118703604	3.121581078	3.123287916	3.124038696	3.124994755	3.126518488	3.128821373	3.129829645	3.132983923	3.134553194	3.136024475	3.134775877	3.136617422	3.140169621	3.141792059	3.142772198	3.144154549	3.145035505	3.14577055	3.146202803	3.148140192	3.149976492	3.151461124	3.152198076	3.153627396	3.154728651	3.156516552	3.157596111
310	589-4.spa	M	64	Healthy control	HC	3.209283352	3.210808754	3.209859371	3.21318531	3.218282938	3.219386816	3.221960783	3.223847389	3.228744268	3.231508732	3.234874725	3.23244977	3.233946323	3.239844084	3.243177414	3.243885517	3.245671511	3.248962641	3.25083065	3.251391411	3.252688408	3.253978014	3.255984545	3.256808043	3.260518312	3.262163401	3.263238192	3.26180768	3.263628483	3.267112494	3.269279242	3.270658731	3.271889925	3.272443295	3.273245335	3.274015903	3.275906324	3.277395487	3.279294252	3.280016899	3.280926704	3.281732559	3.283863306	3.285418272
311	590-4.spa	F	58	Healthy control	HC	3.058672428	3.059993267	3.058916569	3.062194586	3.067248106	3.067905426	3.070219994	3.071857691	3.077337503	3.080298662	3.083518505	3.080820084	3.082315207	3.088232279	3.091617584	3.092531681	3.094090939	3.096596956	3.09887886	3.100136042	3.100823879	3.101881504	3.104310274	3.105147362	3.1086092	3.110420465	3.1118958	3.110327721	3.111988544	3.115620852	3.117682219	3.118462801	3.119794607	3.120697021	3.121376991	3.12195611	3.123654842	3.1251266	3.126983643	3.12763381	3.128670931	3.129836559	3.131581783	3.132831335
312	595-4.spa	M	55	Healthy control	HC	3.077493906	3.07866931	3.077405691	3.080523968	3.085613728	3.086296558	3.089033127	3.091089964	3.096115589	3.098734379	3.101903915	3.099346876	3.100809336	3.106441736	3.109964132	3.111098766	3.112772465	3.115571976	3.117753983	3.118764162	3.119447231	3.120196819	3.122738838	3.123683691	3.127057791	3.128628254	3.129951954	3.128603935	3.130566835	3.134205818	3.136124849	3.137194872	3.138611078	3.139755726	3.140096664	3.140227079	3.141946554	3.143810987	3.145730734	3.146746874	3.147990704	3.148500204	3.15012598	3.151691914
313	596-4.spa	M	58	Healthy control	HC	3.075739861	3.077225924	3.075829029	3.078970909	3.084452152	3.084976435	3.087319851	3.089011431	3.094278097	3.097081423	3.100084066	3.097553492	3.099370241	3.105257273	3.108723402	3.109767675	3.111456633	3.113860846	3.11596036	3.117197275	3.118185997	3.118840218	3.120859385	3.121668339	3.125437021	3.127758026	3.129236698	3.127189398	3.128889561	3.132559776	3.134675026	3.135745287	3.137256145	3.138449192	3.139070511	3.139209986	3.140646458	3.142321825	3.144168615	3.144827127	3.146270275	3.147219658	3.148934603	3.149905682
314	597-4.spa	M	54	Healthy control	HC	3.064677	3.06618762	3.065100431	3.068421125	3.073463917	3.073602676	3.076243877	3.078178883	3.083219528	3.085820436	3.089149952	3.087101221	3.088863134	3.094386101	3.097303867	3.09810853	3.100286722	3.103277206	3.105196953	3.106005192	3.106764078	3.107497931	3.109983921	3.111212492	3.114968538	3.11633563	3.117914677	3.116323709	3.117938042	3.121577501	3.123569727	3.124352217	3.125503778	3.12676096	3.127913952	3.128116846	3.129396439	3.130809307	3.132823706	3.134105921	3.135488033	3.135925293	3.137432098	3.138568163
315	598-4.spa	F	66	Healthy control	HC	3.44709754	3.448554277	3.447279692	3.450478315	3.455732584	3.456741095	3.459284067	3.461072922	3.465540886	3.468407393	3.471820354	3.470112085	3.472382307	3.477752209	3.479882717	3.481267452	3.483519554	3.485629082	3.488238335	3.489268541	3.490032673	3.490745544	3.493455887	3.495378971	3.49868083	3.499710321	3.501703501	3.50025034	3.502194405	3.50595355	3.507852554	3.509010077	3.510380745	3.511480331	3.512254953	3.512351513	3.513648987	3.515586853	3.517223835	3.518141508	3.51949501	3.520432711	3.522277355	3.523277521
316	599-4.spa	F	51	Healthy control	HC	3.066255093	3.067656517	3.06637764	3.069601059	3.074698687	3.075199604	3.077587605	3.079236269	3.084147692	3.086904049	3.090377331	3.08820653	3.090110064	3.095963955	3.099175692	3.099892855	3.101393461	3.1041224	3.106439114	3.10730195	3.107979059	3.109097004	3.11164546	3.11248827	3.115812302	3.117560863	3.118694305	3.117390156	3.119301558	3.122749567	3.124706984	3.125725269	3.126983881	3.128285408	3.129132271	3.129219055	3.130494356	3.132012129	3.134046316	3.135105848	3.136130095	3.136996746	3.138830185	3.140206575
317	600-4.spa	M	52	Healthy control	HC	3.251645803	3.253288269	3.252011061	3.255628109	3.26098156	3.260869265	3.263448954	3.265327215	3.270089388	3.272974968	3.276352406	3.273991823	3.275473118	3.281452656	3.284799814	3.285647154	3.287450314	3.290485144	3.292689323	3.293900728	3.29415226	3.29500246	3.297615051	3.298658371	3.302427053	3.304349422	3.305630922	3.303761244	3.305609226	3.309382915	3.311371326	3.312763929	3.313876152	3.314881563	3.315376997	3.315551043	3.31763649	3.319083691	3.320489168	3.321449757	3.323220491	3.324239969	3.326090813	3.327130556
318	604-4.spa	F	62	Healthy control	HC	3.079460859	3.080560446	3.079046965	3.082256794	3.087391615	3.087910891	3.090880394	3.093056679	3.098283768	3.100794315	3.10429287	3.10185647	3.103293657	3.109278917	3.11267519	3.113234758	3.114926577	3.118180275	3.120294571	3.120826483	3.121584415	3.122744799	3.125142813	3.125921488	3.129086494	3.130876541	3.132655382	3.13131547	3.133131742	3.13644743	3.138393879	3.139539242	3.140949488	3.142214775	3.142851353	3.142718315	3.14416194	3.146297932	3.148017406	3.148794174	3.150389671	3.151479483	3.15282917	3.153817654
319	605-4.spa	F	62	Healthy control	HC	3.204899311	3.206249475	3.205019474	3.208215475	3.213499784	3.214323521	3.216729879	3.218461752	3.223524809	3.226746798	3.230083704	3.227691174	3.229535341	3.235244036	3.23832202	3.239031076	3.240749121	3.243352652	3.245503187	3.246288538	3.247089386	3.248153925	3.251063824	3.25194025	3.254811287	3.256621361	3.258251905	3.256768703	3.25871563	3.262563467	3.264544249	3.265259981	3.266885996	3.267751694	3.268393993	3.268883705	3.270260572	3.271538734	3.273452997	3.274632215	3.276004553	3.277072191	3.278732538	3.280036211
320	606-4.spa	M	54	Healthy control	HC	3.079950571	3.081367254	3.07986927	3.083059788	3.088338137	3.088945866	3.091566324	3.093451262	3.098647356	3.101585388	3.104782343	3.102474451	3.104318142	3.109849215	3.112765312	3.113910437	3.115839243	3.118246555	3.120415688	3.121148109	3.122099638	3.123111725	3.125267982	3.126365423	3.130145073	3.131556988	3.132688284	3.131198645	3.133077383	3.136735201	3.138902664	3.139617443	3.140621901	3.141723871	3.142797232	3.143305063	3.145077467	3.146486282	3.14805007	3.149091482	3.150557041	3.151910543	3.153719187	3.15445137
321	607-4.spa	M	61	Healthy control	HC	3.127351522	3.128634453	3.127617121	3.130881786	3.136029482	3.136821985	3.139434099	3.141053677	3.145872831	3.148606777	3.151808739	3.149504662	3.151297092	3.15699625	3.160521746	3.161641359	3.163152218	3.165812254	3.167939663	3.168941975	3.169715166	3.170388222	3.17270875	3.173912764	3.177522421	3.179507732	3.180827618	3.179279804	3.181005239	3.184807777	3.186821938	3.187690973	3.189151764	3.190458775	3.191100121	3.191118002	3.192297935	3.193984985	3.195914268	3.196903944	3.1979599	3.198851585	3.200547695	3.20199275
322	612-4.spa	F	54	Healthy control	HC	3.076356411	3.077494144	3.076004267	3.079482317	3.084880829	3.085585833	3.087845564	3.089548111	3.09492898	3.097635269	3.100408316	3.097910643	3.10006237	3.105922222	3.10875988	3.109342575	3.111794233	3.114735842	3.116599798	3.117316246	3.117903948	3.119058371	3.121555805	3.122597218	3.125976801	3.127403736	3.128645658	3.127761126	3.130092859	3.133190393	3.134485006	3.135611057	3.137012482	3.138421297	3.13909936	3.139568567	3.141237736	3.142635822	3.144135952	3.145220518	3.146497965	3.147710323	3.149105549	3.150219202
323	615-4.spa	M	52	Healthy control	HC	3.240315437	3.241803408	3.240488768	3.243448019	3.248439074	3.249310017	3.252390862	3.254236698	3.259566307	3.262579679	3.265570879	3.262623787	3.264500141	3.270251036	3.273373127	3.274533987	3.276302338	3.278521299	3.280921936	3.281722784	3.282737494	3.283965349	3.286369085	3.287709236	3.291072845	3.292701244	3.293535471	3.292129755	3.294603586	3.29846549	3.299965382	3.300542116	3.301955223	3.302909613	3.304318428	3.304641962	3.305523396	3.307088137	3.309460163	3.310428858	3.311711788	3.312562943	3.3147223	3.316315889
324	616-4.spa	F	70	Healthy control	HC	3.067463398	3.068673849	3.06758976	3.070916653	3.07612443	3.076579094	3.079137087	3.081051826	3.086137056	3.088985205	3.091828108	3.089426279	3.091298342	3.097321272	3.100519896	3.101388693	3.103304386	3.10583806	3.107877493	3.108741522	3.109435558	3.11043644	3.112868547	3.113902569	3.117483377	3.119460583	3.120709419	3.119062901	3.120941877	3.12477231	3.126620531	3.127200127	3.128757477	3.129886627	3.130490065	3.130900383	3.132486582	3.134115458	3.135959148	3.136977673	3.138355017	3.139553785	3.141069889	3.141909838
325	617-4.spa	M	58	Healthy control	HC	3.213715792	3.214874029	3.214013338	3.217536449	3.222677946	3.223460674	3.225766897	3.22744894	3.232956886	3.235388279	3.238145351	3.236032009	3.238314152	3.244074583	3.246741295	3.24799037	3.249784231	3.251928806	3.254005194	3.255476952	3.256551743	3.257221699	3.259586334	3.260769367	3.264196157	3.265478134	3.266559839	3.265220642	3.267253876	3.270993471	3.273099184	3.274290562	3.275262594	3.276788712	3.277392864	3.277452469	3.27906251	3.280835152	3.282801628	3.283407927	3.28480196	3.286235809	3.288437366	3.289533138
326	619-4.spa	F	60	Healthy control	HC	3.077662945	3.079254627	3.077968359	3.081271648	3.086411238	3.086792707	3.089272499	3.091231585	3.096421719	3.099273205	3.101973057	3.099280119	3.100968361	3.107083321	3.11037159	3.111013889	3.113046885	3.116152525	3.118249178	3.118736744	3.119425774	3.120625257	3.12301898	3.123568296	3.127381086	3.129342556	3.130547047	3.129008055	3.130774736	3.134407759	3.136270046	3.137284279	3.138643742	3.139831066	3.140454769	3.140596867	3.142057896	3.143936634	3.145985365	3.147328854	3.148423672	3.148963451	3.150562048	3.151638031
327	623-4.spa	M	69	Healthy control	HC	3.092736006	3.093624592	3.092217922	3.095715284	3.100899458	3.101285219	3.103901148	3.10615325	3.111069679	3.11362195	3.116944551	3.114518166	3.116321087	3.12239027	3.12567544	3.126075268	3.127616882	3.130771399	3.133008003	3.133634806	3.134600878	3.13605094	3.138412237	3.139030457	3.142162561	3.14380312	3.145116568	3.14399457	3.146141291	3.149511337	3.151418209	3.152593374	3.153659821	3.154551029	3.155303478	3.15580368	3.157565117	3.159127235	3.160992622	3.161950588	3.16294384	3.164020777	3.165944576	3.167054653
[truncated: 1,513 more columns]
